# Supplementary material for: Modalities and preferred routes of geographic spread of cholera from endemic areas in eastern Democratic Republic of the Congo
Source: PLoS One. 2022 Feb 7;17(2):e0263160. doi: 10.1371/journal.pone.0263160 (PMC8820636; doi:10.1371/journal.pone.0263160)
Supplement: S1 Data — (TXT) [file pone.0263160.s002.txt]

ID	Health_Zone	Year	Week	TotalCas
445	Aba	2000	1	0
394	Abuzi	2000	1	0
448	Adi	2000	1	0
224	Adia	2000	1	0
391	Aketi	2000	1	0
64	Alimbongo	2000	1	0
330	Alunguli	2000	1	0
441	Ango	2000	1	0
282	Angumu	2000	1	0
479	Ankoro	2000	1	0
222	Ariwara	2000	1	0
223	Aru	2000	1	0
226	Aungba	2000	1	0
217	Bafwabogbo	2000	1	0
218	Bafwasende	2000	1	0
151	Bagata	2000	1	0
237	Bagira Kasha	2000	1	0
107	Bambo	2000	1	0
185	Bambu	2000	1	0
216	Banalia	2000	1	0
264	Bandalungwa	2000	1	0
169	Bandjau	2000	1	0
152	Bandundu	2000	1	1
21	Banga Lubaka	2000	1	0
312	Bangabola	2000	1	0
256	Barumbu	2000	1	0
205	Basali	2000	1	0
5	Basankusu	2000	1	0
206	Basoko	2000	1	0
4	Bafale	2000	1	0
460	Bena Dibele	2000	1	0
28	Bena Leke	2000	1	0
207	Bengamisa	2000	1	0
57	Beni	2000	1	0
89	Bibanga	2000	1	0
46	Biena	2000	1	0
425	Bikoro	2000	1	0
434	Bili	2000	1	0
440	Bili	2000	1	0
17	Bilonda	2000	1	0
74	Bimpemba	2000	1	0
315	Binga	2000	1	0
53	Binza	2000	1	0
273	Binza_Metéo	2000	1	0
274	Binza_Ozone	2000	1	1
54	Birambizo	2000	1	8
225	Biringi	2000	1	0
250	Biyela	2000	1	0
333	Bobozo	2000	1	0
306	Boende	2000	1	0
189	Boga	2000	1	0
163	Boko	2000	1	0
133	Boko Kivulu	2000	1	0
427	Bokonzi	2000	1	0
143	Bokoro	2000	1	0
309	Bokungu	2000	1	0
234	Bolobo	2000	1	0
137	Bolomba	2000	1	0
304	Bolonge	2000	1	0
120	Boma	2000	1	0
121	Boma Bungu	2000	1	0
323	Bominenge	2000	1	0
428	Bomongo	2000	1	0
439	Bondo	2000	1	0
3	Bongandanga	2000	1	0
117	Bongosenubia	2000	1	0
68	Bonzola	2000	1	0
308	Bosanga	2000	1	0
142	Bosobe	2000	1	0
433	Bosobolo	2000	1	0
319	Bosomanzi	2000	1	0
313	Bosomondanda	2000	1	0
397	Bosondjo	2000	1	0
296	Boto	2000	1	0
314	Budjala	2000	1	0
473	Bukama	2000	1	0
18	Bukonde	2000	1	0
30	Bulape	2000	1	0
326	Bulu	2000	1	0
150	Bulungu	2000	1	0
398	Bumba	2000	1	0
261	Bumbu	2000	1	8
176	Bunia	2000	1	0
113	Bunkeya	2000	1	0
368	Bunyakiri	2000	1	0
320	Businga	2000	1	0
219	Buta	2000	1	0
60	Butembo	2000	1	0
344	Butumba	2000	1	0
295	Bwamanda	2000	1	0
182	Damasi	2000	1	0
461	Dekese	2000	1	0
27	Demba	2000	1	0
34	Dibaya	2000	1	0
70	Dibindi	2000	1	0
98	Dikungu Tshumbe	2000	1	0
470	Dilala	2000	1	0
497	Dilolo	2000	1	0
75	Diulu	2000	1	0
102	Djalo Djeka	2000	1	0
401	Djolu	2000	1	0
2	Djombo	2000	1	0
239	Djuma	2000	1	0
442	Doruma	2000	1	0
178	Drodro	2000	1	0
443	Dungu	2000	1	0
444	Faradje	2000	1	0
187	Fataki	2000	1	0
405	Ferekeni	2000	1	0
155	Feshi	2000	1	0
382	Fizi	2000	1	0
357	Fungurume	2000	1	0
221	Ganga	2000	1	0
435	Gbadolite	2000	1	0
324	Gemena	2000	1	0
190	Gethy	2000	1	0
513	Goma	2000	1	2
227	Gombari	2000	1	0
266	Gombe	2000	1	0
420	Gombe Matadi	2000	1	0
464	Gungu	2000	1	0
204	Haut Plateau	2000	1	0
235	Ibanda	2000	1	0
300	Iboko	2000	1	0
146	Idiofa	2000	1	0
199	Idjwi	2000	1	3
453	Ikela	2000	1	0
37	Ilebo	2000	1	0
123	Inga	2000	1	0
301	Ingende	2000	1	0
166	Inongo	2000	1	0
147	Ipamu	2000	1	0
424	Irebu	2000	1	0
212	Isangi	2000	1	0
215	Isiro	2000	1	0
200	Itebero	2000	1	0
373	Itombwe	2000	1	0
179	Jiba	2000	1	0
469	Kabalo	2000	1	0
385	Kabambare	2000	1	0
201	Kabare	2000	1	7
39	Kabeya Kamuanga	2000	1	0
93	Kabinda	2000	1	0
337	Kabondo	2000	1	0
474	Kabondo Dianda	2000	1	0
475	Kabongo	2000	1	0
236	Kandutu	2000	1	60
339	Kafakumba	2000	1	0
492	Kafubu	2000	1	0
367	Kahele	2000	1	0
463	Kahemba	2000	1	0
457	Kailo	2000	1	0
153	Kajiji	2000	1	0
31	Kakenge	2000	1	0
380	Kakole	2000	1	0
90	Kalambayi Kabanga	2000	1	0
260	Kalamu I	2000	1	0
259	Kalamu II	2000	1	0
500	Kalemba	2000	1	0
341	Kalemie	2000	1	0
78	Kalenda	2000	1	0
387	Kalima	2000	1	0
6	Kalomda	2000	1	0
8	Kalonda	2000	1	0
92	Kalonda Est	2000	1	0
365	Kalonge	2000	1	0
56	Kalunguta	2000	1	0
115	Kamalondo	2000	1	0
40	Kamana	2000	1	0
51	Kamango	2000	1	0
281	Kambala	2000	1	0
112	Kambove	2000	1	0
79	Kamiji	2000	1	0
349	Kamina	2000	1	0
504	Kamina Base	2000	1	0
371	Kamituga	2000	1	0
9	Kamonya	2000	1	0
378	Kampene	2000	1	0
22	Kamwesha	2000	1	0
291	Kananga	2000	1	0
85	Kandakanda	2000	1	0
416	Kangu	2000	1	0
340	Kaniama	2000	1	0
364	Kaniola	2000	1	0
71	Kansele	2000	1	0
287	Kanzala	2000	1	0
493	Kanzenze	2000	1	0
495	Kapanga	2000	1	0
484	Kapemba	2000	1	0
354	Kapolobwe	2000	1	0
322	Karawa	2000	1	0
512	Karisimbi	2000	1	0
271	Kasa_Vubu	2000	1	0
496	Kasaji	2000	1	0
83	Kasansa	2000	1	0
449	Kasenga	2000	1	0
342	Kasimba	2000	1	0
359	Kasongo	2000	1	0
410	Kasongo Lunda	2000	1	0
456	Katako Kombe	2000	1	0
510	Katana	2000	1	52
32	Katende	2000	1	0
289	Katoka	2000	1	0
488	Katuba	2000	1	0
61	Katwa	2000	1	0
477	Kayamba	2000	1	0
63	Kayna	2000	1	0
196	Kaziba	2000	1	0
162	Kenge	2000	1	0
114	Kenya	2000	1	0
351	Kiambi	2000	1	0
55	Kibirizi	2000	1	0
328	Kibombo	2000	1	0
104	Kibua	2000	1	0
128	Kibunzi	2000	1	0
409	Kikenda	2000	1	0
251	Kikimi	2000	1	4
276	Kikongo	2000	1	0
353	Kikula	2000	1	0
506	Kikwit-sud	2000	1	0
507	Kikwit-sud	2000	1	0
494	Kilela Balanda	2000	1	0
232	Kilo	2000	1	0
348	Kilwa	2000	1	0
294	Kimbanseke	2000	1	0
161	Kimbau	2000	1	0
384	Kimbi Lulenge	2000	1	0
130	Kimpangu	2000	1	0
414	Kimpese	2000	1	6
243	Kimputu	2000	1	0
412	Kimvula	2000	1	0
499	Kinda	2000	1	0
329	Kindu	2000	1	0
267	Kingabwa	2000	1	15
149	Kingandu	2000	1	0
293	Kingasani	2000	1	1
345	Kinkonja	2000	1	0
418	Kinkonzi	2000	1	0
257	Kinshasa	2000	1	0
270	Kintambo	2000	1	0
490	Kipushi	2000	1	0
164	Kiri	2000	1	0
508	Kirotse	2000	1	45
156	Kisandji	2000	1	0
487	Kisanga	2000	1	0
136	Kisantu	2000	1	0
254	Kisenso	2000	1	0
465	Kitangwa	2000	1	0
478	Kitenge	2000	1	0
119	Kitona	2000	1	0
103	Kitoyi	2000	1	0
370	Kitutu	2000	1	0
127	Kizu	2000	1	0
331	Kokolo	2000	1	0
65	Kole	2000	1	0
173	Komanda	2000	1	0
467	Kongolo	2000	1	0
148	Koshibanda	2000	1	0
503	Kowe	2000	1	0
417	Kuimba	2000	1	0
360	Kunda	2000	1	0
297	Kungu	2000	1	0
422	Kwamouth	2000	1	5
135	Kwilu Ngongo	2000	1	0
44	Kyondo	2000	1	35
447	Laybo	2000	1	0
252	Lemba	2000	1	0
377	Lemera	2000	1	0
432	Libenge	2000	1	0
355	Likasi	2000	1	0
390	Likati	2000	1	0
429	lilanga Bobangi	2000	1	0
258	Limeté	2000	1	0
181	Linga	2000	1	0
399	Lingomo	2000	1	0
255	Lingwala	2000	1	0
317	Lisala	2000	1	0
177	Lita	2000	1	0
100	Lodja	2000	1	0
284	Logo	2000	1	0
311	Loko	2000	1	0
392	Lolo	2000	1	0
172	Lolwa	2000	1	0
455	Lomela	2000	1	0
305	Lotumbe	2000	1	0
406	Lowa	2000	1	0
286	Lualaba	2000	1	0
12	Luambo	2000	1	0
110	Lubao	2000	1	0
48	Lubero	2000	1	0
69	Lubilanji	2000	1	0
33	Lubondaie	2000	1	0
472	Lubudi	2000	1	0
485	Lubumbashi	2000	1	0
35	Lubunga	2000	1	0
335	Lubunga	2000	1	7
408	Lubutu	2000	1	0
24	Luebo	2000	1	0
16	Luiza	2000	1	0
346	Lukafu	2000	1	0
91	Lukashi lualu	2000	1	0
72	Lukelenge	2000	1	0
426	Lukolela	2000	1	0
290	Lukonga	2000	1	0
124	Lukula	2000	1	0
451	Lulingu	2000	1	0
129	Luozi	2000	1	0
77	Luputa	2000	1	0
97	Lusambo	2000	1	0
505	Lusanga	2000	1	0
361	Lusangi	2000	1	0
481	Lwamba	2000	1	0
45	Mabalako	2000	1	0
180	Mahagi	2000	1	0
262	Makala	2000	1	0
334	Makiso Kisangani	2000	1	0
446	Makoro	2000	1	0
42	Makota	2000	1	0
483	Malemba Nkulu	2000	1	0
413	Maluku I	2000	1	0
275	Maluku II	2000	1	0
229	Mambasa	2000	1	0
298	Mampoko	2000	1	0
171	Mandima	2000	1	0
186	Mangala	2000	1	0
419	Mangembo	2000	1	0
336	Mangobo	2000	1	0
49	Manguredjipa	2000	1	1
501	Manika	2000	1	0
316	Mankanza	2000	1	0
352	Manono	2000	1	0
47	Masereka	2000	1	0
144	Masi Manimba	2000	1	0
269	Masina I	2000	1	0
268	Masina II	2000	1	11
105	Masisi	2000	1	33
421	Massa	2000	1	0
246	Matadi	2000	1	0
253	Matete	2000	1	0
430	Mawuya	2000	1	0
302	Mbandaka	2000	1	0
134	Mbanza Ngungu	2000	1	0
325	Mbaya	2000	1	0
228	Mbomomange	2000	1	0
468	Mbulala	2000	1	0
66	Miabi	2000	1	0
25	Mikalayi	2000	1	0
139	Mikope	2000	1	0
141	Mimia	2000	1	0
374	Minembwe	2000	1	0
96	Minga	2000	1	0
509	Minova	2000	1	0
366	Miti Murhesa	2000	1	0
350	Mitwaba	2000	1	0
118	Moanda	2000	1	0
160	Moaza	2000	1	0
111	Moba	2000	1	0
436	Mobayi Mbongo	2000	1	0
242	Mokala	2000	1	0
310	Mompono	2000	1	0
400	Mondombe	2000	1	0
438	Monga	2000	1	0
231	Mongbwalu	2000	1	0
303	Monika	2000	1	0
462	Monkoto	2000	1	0
249	Mont Ngafula I	2000	1	0
277	Mont Ngafula II	2000	1	0
244	Mosango	2000	1	0
76	Mpokolo	2000	1	0
202	Mubumbano	2000	1	0
489	Mubunda	2000	1	0
347	Mufunga Sampwe	2000	1	0
482	Mukanga	2000	1	0
466	Mukedi	2000	1	0
88	Mukumbi	2000	1	0
480	Mulongo	2000	1	0
82	Mulumba	2000	1	0
363	Mulungu	2000	1	0
241	Mungindu	2000	1	0
38	Mushenge	2000	1	0
167	Mushie	2000	1	0
59	Musienene	2000	1	0
10	Musuika	2000	1	0
13	Mutenna	2000	1	0
26	Mutoto	2000	1	0
471	Mutshatsha	2000	1	0
50	Mutwanga	2000	1	0
73	Muya	2000	1	0
195	Mwana	2000	1	0
29	Mweka	2000	1	0
154	Mwela Lemba	2000	1	0
43	Mwene Ditu	2000	1	0
372	Mwenga	2000	1	0
106	Mweso	2000	1	0
36	Mwetshi	2000	1	0
321	Ndage	2000	1	0
14	Ndekesha	2000	1	0
20	Ndesha	2000	1	0
248	Ndjili	2000	1	0
23	Ndjoko Punda	2000	1	0
263	Ngaba	2000	1	0
84	Ngandajika	2000	1	0
131	Ngidinga	2000	1	0
272	Ngiri_Ngiri	2000	1	0
191	Niangara	2000	1	0
214	Niania	2000	1	0
138	Nioki	2000	1	0
175	Nizi	2000	1	0
279	Nsele	2000	1	0
132	Nselo	2000	1	0
299	Ntondo	2000	1	0
375	Nundu	2000	1	0
183	Nyakunde	2000	1	0
7	Nyanga	2000	1	0
198	Nyangezi	2000	1	3
283	Nyarambe	2000	1	0
197	Nyatende	2000	1	0
381	Nyemba	2000	1	0
511	Nyiragongo	2000	1	0
383	Nyunzu	2000	1	0
67	Nzaba	2000	1	0
247	Nzanza	2000	1	0
404	Obokote	2000	1	0
52	Oicha	2000	1	0
101	Omondjadi	2000	1	0
454	Opala	2000	1	0
403	Opienge	2000	1	0
140	Oshwe	2000	1	0
356	Panda	2000	1	0
386	Pangi	2000	1	0
95	Pania Mutombo	2000	1	0
158	Panzi	2000	1	0
170	Pawa	2000	1	0
245	Pay Kongila	2000	1	0
165	Penzwa	2000	1	0
1	Pimu	2000	1	0
108	Pinga	2000	1	0
194	Poko	2000	1	0
332	Police	2000	1	0
411	Popokabaka	2000	1	0
452	Punia	2000	1	0
343	Pweto	2000	1	0
280	Rethy	2000	1	0
184	Rimba	2000	1	0
486	Ruashi	2000	1	0
192	Rungu	2000	1	0
515	Rutshuru	2000	1	0
376	Ruzizi	2000	1	0
174	Rwampara	2000	1	0
514	Rwanguba	2000	1	3
491	Sakania	2000	1	0
379	Salamabila	2000	1	0
358	Samba	2000	1	0
498	Sandoa	2000	1	0
122	Seke Banza	2000	1	0
265	Selembao	2000	1	0
450	Shabunda	2000	1	0
240	Sia	2000	1	0
278	Sona Bata	2000	1	0
415	Sona Pangu	2000	1	0
476	Songa	2000	1	0
327	Tandala	2000	1	0
168	Tandembele	2000	1	0
188	Tchomia	2000	1	13
159	Tembo	2000	1	0
220	Titule	2000	1	0
116	Tshamilemba	2000	1	0
125	Tshela	2000	1	0
15	Tshibala	2000	1	0
292	Tshikaji	2000	1	0
288	Tshikapa	2000	1	0
19	Tshikula	2000	1	0
86	Tshilenge	2000	1	0
80	Tshilundu	2000	1	0
87	Tshitenge	2000	1	0
81	Tshitshimbi	2000	1	0
94	Tshofa	2000	1	0
338	Tshopo	2000	1	0
459	Tshudi Loto	2000	1	0
362	Tumba	2000	1	0
210	Ubundu	2000	1	0
369	Uvira	2000	1	45
126	Vaku	2000	1	0
238	Vanga	2000	1	0
99	Vanga Kete	2000	1	0
502	Vangu	2000	1	0
193	Viandana	2000	1	0
58	Vohovi	2000	1	0
109	Walikale	2000	1	8
203	Walungu	2000	1	0
230	Wamba	2000	1	0
157	Wamba Lwadi	2000	1	0
233	Wangata	2000	1	0
407	Wanie Rukula	2000	1	0
396	wapinda	2000	1	0
388	Wasolo	2000	1	0
285	Watsa	2000	1	0
307	Wema	2000	1	0
62	Wembo Nyama	2000	1	0
41	Winkong	2000	1	0
211	Yabahondo	2000	1	0
209	Yahisule	2000	1	0
402	Yahuma	2000	1	0
437	Yakoma	2000	1	0
208	Yakusu	2000	1	0
213	Yaleko	2000	1	0
458	Yalifafo	2000	1	0
389	Yalimbongo	2000	1	0
318	Yamaluka	2000	1	0
395	Yambuku	2000	1	0
393	Yamongili	2000	1	0
145	Yanga bosa	2000	1	0
11	Yangala	2000	1	0
423	Yumbi	2000	1	0
431	Zongo	2000	1	0
445	Aba	2000	2	0
394	Abuzi	2000	2	0
448	Adi	2000	2	0
224	Adia	2000	2	0
391	Aketi	2000	2	0
64	Alimbongo	2000	2	0
330	Alunguli	2000	2	0
441	Ango	2000	2	0
282	Angumu	2000	2	0
479	Ankoro	2000	2	0
222	Ariwara	2000	2	0
223	Aru	2000	2	0
226	Aungba	2000	2	0
217	Bafwabogbo	2000	2	0
218	Bafwasende	2000	2	0
151	Bagata	2000	2	0
237	Bagira Kasha	2000	2	0
107	Bambo	2000	2	0
185	Bambu	2000	2	0
216	Banalia	2000	2	0
264	Bandalungwa	2000	2	0
169	Bandjau	2000	2	0
152	Bandundu	2000	2	1
21	Banga Lubaka	2000	2	0
312	Bangabola	2000	2	0
256	Barumbu	2000	2	0
205	Basali	2000	2	0
5	Basankusu	2000	2	0
206	Basoko	2000	2	0
4	Bafale	2000	2	0
460	Bena Dibele	2000	2	0
28	Bena Leke	2000	2	0
207	Bengamisa	2000	2	0
57	Beni	2000	2	0
89	Bibanga	2000	2	0
46	Biena	2000	2	0
425	Bikoro	2000	2	0
434	Bili	2000	2	0
440	Bili	2000	2	0
17	Bilonda	2000	2	0
74	Bimpemba	2000	2	0
315	Binga	2000	2	0
53	Binza	2000	2	0
273	Binza_Metéo	2000	2	0
274	Binza_Ozone	2000	2	0
54	Birambizo	2000	2	0
225	Biringi	2000	2	0
250	Biyela	2000	2	1
333	Bobozo	2000	2	0
306	Boende	2000	2	0
189	Boga	2000	2	0
163	Boko	2000	2	0
133	Boko Kivulu	2000	2	0
427	Bokonzi	2000	2	0
143	Bokoro	2000	2	0
309	Bokungu	2000	2	0
234	Bolobo	2000	2	0
137	Bolomba	2000	2	0
304	Bolonge	2000	2	0
120	Boma	2000	2	0
121	Boma Bungu	2000	2	0
323	Bominenge	2000	2	0
428	Bomongo	2000	2	0
439	Bondo	2000	2	0
3	Bongandanga	2000	2	0
117	Bongosenubia	2000	2	0
68	Bonzola	2000	2	0
308	Bosanga	2000	2	0
142	Bosobe	2000	2	1
433	Bosobolo	2000	2	0
319	Bosomanzi	2000	2	0
313	Bosomondanda	2000	2	0
397	Bosondjo	2000	2	0
296	Boto	2000	2	0
314	Budjala	2000	2	0
473	Bukama	2000	2	0
18	Bukonde	2000	2	0
30	Bulape	2000	2	0
326	Bulu	2000	2	0
150	Bulungu	2000	2	0
398	Bumba	2000	2	0
261	Bumbu	2000	2	4
176	Bunia	2000	2	0
113	Bunkeya	2000	2	0
368	Bunyakiri	2000	2	0
320	Businga	2000	2	0
219	Buta	2000	2	0
60	Butembo	2000	2	0
344	Butumba	2000	2	0
295	Bwamanda	2000	2	0
182	Damasi	2000	2	0
461	Dekese	2000	2	0
27	Demba	2000	2	0
34	Dibaya	2000	2	0
70	Dibindi	2000	2	0
98	Dikungu Tshumbe	2000	2	0
470	Dilala	2000	2	0
497	Dilolo	2000	2	0
75	Diulu	2000	2	0
102	Djalo Djeka	2000	2	0
401	Djolu	2000	2	0
2	Djombo	2000	2	0
239	Djuma	2000	2	0
442	Doruma	2000	2	0
178	Drodro	2000	2	0
443	Dungu	2000	2	0
444	Faradje	2000	2	0
187	Fataki	2000	2	0
405	Ferekeni	2000	2	0
155	Feshi	2000	2	0
382	Fizi	2000	2	0
357	Fungurume	2000	2	0
221	Ganga	2000	2	0
435	Gbadolite	2000	2	0
324	Gemena	2000	2	0
190	Gethy	2000	2	0
513	Goma	2000	2	2
227	Gombari	2000	2	0
266	Gombe	2000	2	0
420	Gombe Matadi	2000	2	0
464	Gungu	2000	2	0
204	Haut Plateau	2000	2	0
235	Ibanda	2000	2	0
300	Iboko	2000	2	0
146	Idiofa	2000	2	0
199	Idjwi	2000	2	5
453	Ikela	2000	2	0
37	Ilebo	2000	2	0
123	Inga	2000	2	0
301	Ingende	2000	2	0
166	Inongo	2000	2	0
147	Ipamu	2000	2	0
424	Irebu	2000	2	0
212	Isangi	2000	2	0
215	Isiro	2000	2	0
200	Itebero	2000	2	0
373	Itombwe	2000	2	0
179	Jiba	2000	2	0
469	Kabalo	2000	2	0
385	Kabambare	2000	2	0
201	Kabare	2000	2	9
39	Kabeya Kamuanga	2000	2	0
93	Kabinda	2000	2	0
337	Kabondo	2000	2	0
474	Kabondo Dianda	2000	2	0
475	Kabongo	2000	2	0
236	Kandutu	2000	2	71
339	Kafakumba	2000	2	0
492	Kafubu	2000	2	0
367	Kahele	2000	2	0
463	Kahemba	2000	2	0
457	Kailo	2000	2	0
153	Kajiji	2000	2	0
31	Kakenge	2000	2	0
380	Kakole	2000	2	0
90	Kalambayi Kabanga	2000	2	0
260	Kalamu I	2000	2	0
259	Kalamu II	2000	2	0
500	Kalemba	2000	2	0
341	Kalemie	2000	2	0
78	Kalenda	2000	2	0
387	Kalima	2000	2	0
6	Kalomda	2000	2	0
8	Kalonda	2000	2	0
92	Kalonda Est	2000	2	0
365	Kalonge	2000	2	0
56	Kalunguta	2000	2	0
115	Kamalondo	2000	2	0
40	Kamana	2000	2	0
51	Kamango	2000	2	0
281	Kambala	2000	2	0
112	Kambove	2000	2	0
79	Kamiji	2000	2	0
349	Kamina	2000	2	0
504	Kamina Base	2000	2	0
371	Kamituga	2000	2	0
9	Kamonya	2000	2	0
378	Kampene	2000	2	0
22	Kamwesha	2000	2	0
291	Kananga	2000	2	0
85	Kandakanda	2000	2	0
416	Kangu	2000	2	0
340	Kaniama	2000	2	0
364	Kaniola	2000	2	0
71	Kansele	2000	2	0
287	Kanzala	2000	2	0
493	Kanzenze	2000	2	0
495	Kapanga	2000	2	0
484	Kapemba	2000	2	0
354	Kapolobwe	2000	2	0
322	Karawa	2000	2	0
512	Karisimbi	2000	2	0
271	Kasa_Vubu	2000	2	0
496	Kasaji	2000	2	0
83	Kasansa	2000	2	0
449	Kasenga	2000	2	0
342	Kasimba	2000	2	0
359	Kasongo	2000	2	0
410	Kasongo Lunda	2000	2	0
456	Katako Kombe	2000	2	0
510	Katana	2000	2	63
32	Katende	2000	2	0
289	Katoka	2000	2	0
488	Katuba	2000	2	0
61	Katwa	2000	2	0
477	Kayamba	2000	2	0
63	Kayna	2000	2	0
196	Kaziba	2000	2	0
162	Kenge	2000	2	0
114	Kenya	2000	2	0
351	Kiambi	2000	2	0
55	Kibirizi	2000	2	0
328	Kibombo	2000	2	0
104	Kibua	2000	2	0
128	Kibunzi	2000	2	0
409	Kikenda	2000	2	0
251	Kikimi	2000	2	0
276	Kikongo	2000	2	0
353	Kikula	2000	2	0
506	Kikwit-sud	2000	2	0
507	Kikwit-sud	2000	2	0
494	Kilela Balanda	2000	2	0
232	Kilo	2000	2	0
348	Kilwa	2000	2	0
294	Kimbanseke	2000	2	0
161	Kimbau	2000	2	0
384	Kimbi Lulenge	2000	2	0
130	Kimpangu	2000	2	0
414	Kimpese	2000	2	19
243	Kimputu	2000	2	0
412	Kimvula	2000	2	0
499	Kinda	2000	2	0
329	Kindu	2000	2	0
267	Kingabwa	2000	2	34
149	Kingandu	2000	2	0
293	Kingasani	2000	2	0
345	Kinkonja	2000	2	0
418	Kinkonzi	2000	2	0
257	Kinshasa	2000	2	0
270	Kintambo	2000	2	0
490	Kipushi	2000	2	0
164	Kiri	2000	2	0
508	Kirotse	2000	2	26
156	Kisandji	2000	2	0
487	Kisanga	2000	2	0
136	Kisantu	2000	2	0
254	Kisenso	2000	2	0
465	Kitangwa	2000	2	0
478	Kitenge	2000	2	0
119	Kitona	2000	2	0
103	Kitoyi	2000	2	0
370	Kitutu	2000	2	0
127	Kizu	2000	2	0
331	Kokolo	2000	2	0
65	Kole	2000	2	0
173	Komanda	2000	2	0
467	Kongolo	2000	2	0
148	Koshibanda	2000	2	0
503	Kowe	2000	2	0
417	Kuimba	2000	2	0
360	Kunda	2000	2	0
297	Kungu	2000	2	0
422	Kwamouth	2000	2	0
135	Kwilu Ngongo	2000	2	1
44	Kyondo	2000	2	18
447	Laybo	2000	2	0
252	Lemba	2000	2	0
377	Lemera	2000	2	0
432	Libenge	2000	2	0
355	Likasi	2000	2	0
390	Likati	2000	2	0
429	lilanga Bobangi	2000	2	0
258	Limeté	2000	2	0
181	Linga	2000	2	0
399	Lingomo	2000	2	0
255	Lingwala	2000	2	0
317	Lisala	2000	2	0
177	Lita	2000	2	0
100	Lodja	2000	2	0
284	Logo	2000	2	0
311	Loko	2000	2	0
392	Lolo	2000	2	0
172	Lolwa	2000	2	0
455	Lomela	2000	2	0
305	Lotumbe	2000	2	0
406	Lowa	2000	2	0
286	Lualaba	2000	2	0
12	Luambo	2000	2	0
110	Lubao	2000	2	0
48	Lubero	2000	2	0
69	Lubilanji	2000	2	0
33	Lubondaie	2000	2	0
472	Lubudi	2000	2	0
485	Lubumbashi	2000	2	0
35	Lubunga	2000	2	0
335	Lubunga	2000	2	6
408	Lubutu	2000	2	0
24	Luebo	2000	2	0
16	Luiza	2000	2	0
346	Lukafu	2000	2	0
91	Lukashi lualu	2000	2	0
72	Lukelenge	2000	2	0
426	Lukolela	2000	2	0
290	Lukonga	2000	2	0
124	Lukula	2000	2	0
451	Lulingu	2000	2	0
129	Luozi	2000	2	0
77	Luputa	2000	2	0
97	Lusambo	2000	2	0
505	Lusanga	2000	2	0
361	Lusangi	2000	2	0
481	Lwamba	2000	2	0
45	Mabalako	2000	2	0
180	Mahagi	2000	2	0
262	Makala	2000	2	0
334	Makiso Kisangani	2000	2	0
446	Makoro	2000	2	0
42	Makota	2000	2	0
483	Malemba Nkulu	2000	2	0
413	Maluku I	2000	2	0
275	Maluku II	2000	2	0
229	Mambasa	2000	2	0
298	Mampoko	2000	2	0
171	Mandima	2000	2	0
186	Mangala	2000	2	0
419	Mangembo	2000	2	0
336	Mangobo	2000	2	0
49	Manguredjipa	2000	2	0
501	Manika	2000	2	0
316	Mankanza	2000	2	0
352	Manono	2000	2	0
47	Masereka	2000	2	0
144	Masi Manimba	2000	2	0
269	Masina I	2000	2	0
268	Masina II	2000	2	14
105	Masisi	2000	2	32
421	Massa	2000	2	0
246	Matadi	2000	2	0
253	Matete	2000	2	0
430	Mawuya	2000	2	0
302	Mbandaka	2000	2	0
134	Mbanza Ngungu	2000	2	0
325	Mbaya	2000	2	0
228	Mbomomange	2000	2	0
468	Mbulala	2000	2	0
66	Miabi	2000	2	0
25	Mikalayi	2000	2	0
139	Mikope	2000	2	0
141	Mimia	2000	2	0
374	Minembwe	2000	2	0
96	Minga	2000	2	0
509	Minova	2000	2	0
366	Miti Murhesa	2000	2	0
350	Mitwaba	2000	2	0
118	Moanda	2000	2	0
160	Moaza	2000	2	0
111	Moba	2000	2	0
436	Mobayi Mbongo	2000	2	0
242	Mokala	2000	2	0
310	Mompono	2000	2	0
400	Mondombe	2000	2	0
438	Monga	2000	2	0
231	Mongbwalu	2000	2	0
303	Monika	2000	2	0
462	Monkoto	2000	2	0
249	Mont Ngafula I	2000	2	0
277	Mont Ngafula II	2000	2	0
244	Mosango	2000	2	0
76	Mpokolo	2000	2	0
202	Mubumbano	2000	2	0
489	Mubunda	2000	2	0
347	Mufunga Sampwe	2000	2	0
482	Mukanga	2000	2	0
466	Mukedi	2000	2	0
88	Mukumbi	2000	2	0
480	Mulongo	2000	2	0
82	Mulumba	2000	2	0
363	Mulungu	2000	2	0
241	Mungindu	2000	2	0
38	Mushenge	2000	2	0
167	Mushie	2000	2	0
59	Musienene	2000	2	0
10	Musuika	2000	2	0
13	Mutenna	2000	2	0
26	Mutoto	2000	2	0
471	Mutshatsha	2000	2	0
50	Mutwanga	2000	2	0
73	Muya	2000	2	0
195	Mwana	2000	2	0
29	Mweka	2000	2	0
154	Mwela Lemba	2000	2	0
43	Mwene Ditu	2000	2	0
372	Mwenga	2000	2	0
106	Mweso	2000	2	0
36	Mwetshi	2000	2	0
321	Ndage	2000	2	0
14	Ndekesha	2000	2	0
20	Ndesha	2000	2	0
248	Ndjili	2000	2	0
23	Ndjoko Punda	2000	2	0
263	Ngaba	2000	2	0
84	Ngandajika	2000	2	0
131	Ngidinga	2000	2	0
272	Ngiri_Ngiri	2000	2	2
191	Niangara	2000	2	0
214	Niania	2000	2	0
138	Nioki	2000	2	0
175	Nizi	2000	2	0
279	Nsele	2000	2	0
132	Nselo	2000	2	0
299	Ntondo	2000	2	0
375	Nundu	2000	2	0
183	Nyakunde	2000	2	0
7	Nyanga	2000	2	0
198	Nyangezi	2000	2	3
283	Nyarambe	2000	2	0
197	Nyatende	2000	2	0
381	Nyemba	2000	2	0
511	Nyiragongo	2000	2	0
383	Nyunzu	2000	2	0
67	Nzaba	2000	2	0
247	Nzanza	2000	2	0
404	Obokote	2000	2	0
52	Oicha	2000	2	0
101	Omondjadi	2000	2	0
454	Opala	2000	2	0
403	Opienge	2000	2	0
140	Oshwe	2000	2	0
356	Panda	2000	2	0
386	Pangi	2000	2	0
95	Pania Mutombo	2000	2	0
158	Panzi	2000	2	0
170	Pawa	2000	2	0
245	Pay Kongila	2000	2	0
165	Penzwa	2000	2	0
1	Pimu	2000	2	0
108	Pinga	2000	2	0
194	Poko	2000	2	0
332	Police	2000	2	0
411	Popokabaka	2000	2	0
452	Punia	2000	2	0
343	Pweto	2000	2	0
280	Rethy	2000	2	0
184	Rimba	2000	2	0
486	Ruashi	2000	2	0
192	Rungu	2000	2	0
515	Rutshuru	2000	2	0
376	Ruzizi	2000	2	0
174	Rwampara	2000	2	0
514	Rwanguba	2000	2	1
491	Sakania	2000	2	0
379	Salamabila	2000	2	0
358	Samba	2000	2	0
498	Sandoa	2000	2	0
122	Seke Banza	2000	2	0
265	Selembao	2000	2	0
450	Shabunda	2000	2	0
240	Sia	2000	2	0
278	Sona Bata	2000	2	0
415	Sona Pangu	2000	2	0
476	Songa	2000	2	0
327	Tandala	2000	2	0
168	Tandembele	2000	2	0
188	Tchomia	2000	2	40
159	Tembo	2000	2	0
220	Titule	2000	2	0
116	Tshamilemba	2000	2	0
125	Tshela	2000	2	0
15	Tshibala	2000	2	0
292	Tshikaji	2000	2	0
288	Tshikapa	2000	2	0
19	Tshikula	2000	2	0
86	Tshilenge	2000	2	0
80	Tshilundu	2000	2	0
87	Tshitenge	2000	2	0
81	Tshitshimbi	2000	2	0
94	Tshofa	2000	2	0
338	Tshopo	2000	2	0
459	Tshudi Loto	2000	2	0
362	Tumba	2000	2	0
210	Ubundu	2000	2	0
369	Uvira	2000	2	14
126	Vaku	2000	2	0
238	Vanga	2000	2	0
99	Vanga Kete	2000	2	0
502	Vangu	2000	2	0
193	Viandana	2000	2	0
58	Vohovi	2000	2	0
109	Walikale	2000	2	17
203	Walungu	2000	2	0
230	Wamba	2000	2	0
157	Wamba Lwadi	2000	2	0
233	Wangata	2000	2	0
407	Wanie Rukula	2000	2	0
396	wapinda	2000	2	0
388	Wasolo	2000	2	0
285	Watsa	2000	2	0
307	Wema	2000	2	0
62	Wembo Nyama	2000	2	0
41	Winkong	2000	2	0
211	Yabahondo	2000	2	0
209	Yahisule	2000	2	0
402	Yahuma	2000	2	0
437	Yakoma	2000	2	0
208	Yakusu	2000	2	0
213	Yaleko	2000	2	0
458	Yalifafo	2000	2	0
389	Yalimbongo	2000	2	0
318	Yamaluka	2000	2	0
395	Yambuku	2000	2	0
393	Yamongili	2000	2	0
145	Yanga bosa	2000	2	0
11	Yangala	2000	2	0
423	Yumbi	2000	2	0
431	Zongo	2000	2	0
445	Aba	2000	3	0
394	Abuzi	2000	3	0
448	Adi	2000	3	0
224	Adia	2000	3	0
391	Aketi	2000	3	0
64	Alimbongo	2000	3	0
330	Alunguli	2000	3	0
441	Ango	2000	3	0
282	Angumu	2000	3	0
479	Ankoro	2000	3	0
222	Ariwara	2000	3	0
223	Aru	2000	3	0
226	Aungba	2000	3	0
217	Bafwabogbo	2000	3	0
218	Bafwasende	2000	3	0
151	Bagata	2000	3	0
237	Bagira Kasha	2000	3	0
107	Bambo	2000	3	0
185	Bambu	2000	3	0
216	Banalia	2000	3	0
264	Bandalungwa	2000	3	0
169	Bandjau	2000	3	0
152	Bandundu	2000	3	0
21	Banga Lubaka	2000	3	0
312	Bangabola	2000	3	0
256	Barumbu	2000	3	0
205	Basali	2000	3	0
5	Basankusu	2000	3	0
206	Basoko	2000	3	0
4	Bafale	2000	3	0
460	Bena Dibele	2000	3	0
28	Bena Leke	2000	3	0
207	Bengamisa	2000	3	0
57	Beni	2000	3	0
89	Bibanga	2000	3	0
46	Biena	2000	3	0
425	Bikoro	2000	3	0
434	Bili	2000	3	0
440	Bili	2000	3	0
17	Bilonda	2000	3	0
74	Bimpemba	2000	3	0
315	Binga	2000	3	0
53	Binza	2000	3	0
273	Binza_Metéo	2000	3	0
274	Binza_Ozone	2000	3	0
54	Birambizo	2000	3	0
225	Biringi	2000	3	0
250	Biyela	2000	3	0
333	Bobozo	2000	3	0
306	Boende	2000	3	0
189	Boga	2000	3	0
163	Boko	2000	3	0
133	Boko Kivulu	2000	3	0
427	Bokonzi	2000	3	0
143	Bokoro	2000	3	0
309	Bokungu	2000	3	0
234	Bolobo	2000	3	0
137	Bolomba	2000	3	0
304	Bolonge	2000	3	0
120	Boma	2000	3	0
121	Boma Bungu	2000	3	0
323	Bominenge	2000	3	0
428	Bomongo	2000	3	0
439	Bondo	2000	3	0
3	Bongandanga	2000	3	0
117	Bongosenubia	2000	3	0
68	Bonzola	2000	3	0
308	Bosanga	2000	3	0
142	Bosobe	2000	3	1
433	Bosobolo	2000	3	0
319	Bosomanzi	2000	3	0
313	Bosomondanda	2000	3	0
397	Bosondjo	2000	3	0
296	Boto	2000	3	0
314	Budjala	2000	3	0
473	Bukama	2000	3	0
18	Bukonde	2000	3	0
30	Bulape	2000	3	0
326	Bulu	2000	3	0
150	Bulungu	2000	3	0
398	Bumba	2000	3	0
261	Bumbu	2000	3	4
176	Bunia	2000	3	0
113	Bunkeya	2000	3	0
368	Bunyakiri	2000	3	0
320	Businga	2000	3	0
219	Buta	2000	3	0
60	Butembo	2000	3	0
344	Butumba	2000	3	0
295	Bwamanda	2000	3	0
182	Damasi	2000	3	0
461	Dekese	2000	3	0
27	Demba	2000	3	0
34	Dibaya	2000	3	0
70	Dibindi	2000	3	0
98	Dikungu Tshumbe	2000	3	0
470	Dilala	2000	3	0
497	Dilolo	2000	3	0
75	Diulu	2000	3	0
102	Djalo Djeka	2000	3	0
401	Djolu	2000	3	0
2	Djombo	2000	3	0
239	Djuma	2000	3	0
442	Doruma	2000	3	0
178	Drodro	2000	3	0
443	Dungu	2000	3	0
444	Faradje	2000	3	0
187	Fataki	2000	3	0
405	Ferekeni	2000	3	0
155	Feshi	2000	3	0
382	Fizi	2000	3	0
357	Fungurume	2000	3	0
221	Ganga	2000	3	0
435	Gbadolite	2000	3	0
324	Gemena	2000	3	0
190	Gethy	2000	3	0
513	Goma	2000	3	4
227	Gombari	2000	3	0
266	Gombe	2000	3	0
420	Gombe Matadi	2000	3	0
464	Gungu	2000	3	0
204	Haut Plateau	2000	3	0
235	Ibanda	2000	3	0
300	Iboko	2000	3	0
146	Idiofa	2000	3	0
199	Idjwi	2000	3	1
453	Ikela	2000	3	0
37	Ilebo	2000	3	0
123	Inga	2000	3	0
301	Ingende	2000	3	0
166	Inongo	2000	3	0
147	Ipamu	2000	3	0
424	Irebu	2000	3	0
212	Isangi	2000	3	0
215	Isiro	2000	3	0
200	Itebero	2000	3	0
373	Itombwe	2000	3	0
179	Jiba	2000	3	0
469	Kabalo	2000	3	0
385	Kabambare	2000	3	0
201	Kabare	2000	3	3
39	Kabeya Kamuanga	2000	3	0
93	Kabinda	2000	3	0
337	Kabondo	2000	3	0
474	Kabondo Dianda	2000	3	0
475	Kabongo	2000	3	0
236	Kandutu	2000	3	51
339	Kafakumba	2000	3	0
492	Kafubu	2000	3	0
367	Kahele	2000	3	0
463	Kahemba	2000	3	0
457	Kailo	2000	3	0
153	Kajiji	2000	3	0
31	Kakenge	2000	3	0
380	Kakole	2000	3	0
90	Kalambayi Kabanga	2000	3	0
260	Kalamu I	2000	3	0
259	Kalamu II	2000	3	0
500	Kalemba	2000	3	0
341	Kalemie	2000	3	0
78	Kalenda	2000	3	0
387	Kalima	2000	3	0
6	Kalomda	2000	3	0
8	Kalonda	2000	3	0
92	Kalonda Est	2000	3	0
365	Kalonge	2000	3	0
56	Kalunguta	2000	3	0
115	Kamalondo	2000	3	0
40	Kamana	2000	3	0
51	Kamango	2000	3	0
281	Kambala	2000	3	0
112	Kambove	2000	3	0
79	Kamiji	2000	3	0
349	Kamina	2000	3	0
504	Kamina Base	2000	3	0
371	Kamituga	2000	3	0
9	Kamonya	2000	3	0
378	Kampene	2000	3	0
22	Kamwesha	2000	3	0
291	Kananga	2000	3	0
85	Kandakanda	2000	3	0
416	Kangu	2000	3	0
340	Kaniama	2000	3	0
364	Kaniola	2000	3	0
71	Kansele	2000	3	0
287	Kanzala	2000	3	0
493	Kanzenze	2000	3	0
495	Kapanga	2000	3	0
484	Kapemba	2000	3	0
354	Kapolobwe	2000	3	0
322	Karawa	2000	3	0
512	Karisimbi	2000	3	0
271	Kasa_Vubu	2000	3	0
496	Kasaji	2000	3	0
83	Kasansa	2000	3	0
449	Kasenga	2000	3	0
342	Kasimba	2000	3	0
359	Kasongo	2000	3	0
410	Kasongo Lunda	2000	3	0
456	Katako Kombe	2000	3	0
510	Katana	2000	3	41
32	Katende	2000	3	0
289	Katoka	2000	3	0
488	Katuba	2000	3	0
61	Katwa	2000	3	0
477	Kayamba	2000	3	0
63	Kayna	2000	3	0
196	Kaziba	2000	3	0
162	Kenge	2000	3	0
114	Kenya	2000	3	0
351	Kiambi	2000	3	0
55	Kibirizi	2000	3	0
328	Kibombo	2000	3	0
104	Kibua	2000	3	0
128	Kibunzi	2000	3	1
409	Kikenda	2000	3	0
251	Kikimi	2000	3	0
276	Kikongo	2000	3	0
353	Kikula	2000	3	0
506	Kikwit-sud	2000	3	0
507	Kikwit-sud	2000	3	0
494	Kilela Balanda	2000	3	0
232	Kilo	2000	3	0
348	Kilwa	2000	3	0
294	Kimbanseke	2000	3	0
161	Kimbau	2000	3	0
384	Kimbi Lulenge	2000	3	0
130	Kimpangu	2000	3	0
414	Kimpese	2000	3	9
243	Kimputu	2000	3	0
412	Kimvula	2000	3	0
499	Kinda	2000	3	0
329	Kindu	2000	3	0
267	Kingabwa	2000	3	16
149	Kingandu	2000	3	0
293	Kingasani	2000	3	0
345	Kinkonja	2000	3	0
418	Kinkonzi	2000	3	0
257	Kinshasa	2000	3	0
270	Kintambo	2000	3	0
490	Kipushi	2000	3	0
164	Kiri	2000	3	0
508	Kirotse	2000	3	16
156	Kisandji	2000	3	0
487	Kisanga	2000	3	0
136	Kisantu	2000	3	0
254	Kisenso	2000	3	0
465	Kitangwa	2000	3	0
478	Kitenge	2000	3	0
119	Kitona	2000	3	0
103	Kitoyi	2000	3	0
370	Kitutu	2000	3	0
127	Kizu	2000	3	0
331	Kokolo	2000	3	0
65	Kole	2000	3	0
173	Komanda	2000	3	0
467	Kongolo	2000	3	0
148	Koshibanda	2000	3	0
503	Kowe	2000	3	0
417	Kuimba	2000	3	0
360	Kunda	2000	3	0
297	Kungu	2000	3	0
422	Kwamouth	2000	3	0
135	Kwilu Ngongo	2000	3	3
44	Kyondo	2000	3	27
447	Laybo	2000	3	0
252	Lemba	2000	3	0
377	Lemera	2000	3	0
432	Libenge	2000	3	0
355	Likasi	2000	3	0
390	Likati	2000	3	0
429	lilanga Bobangi	2000	3	0
258	Limeté	2000	3	0
181	Linga	2000	3	0
399	Lingomo	2000	3	0
255	Lingwala	2000	3	0
317	Lisala	2000	3	0
177	Lita	2000	3	0
100	Lodja	2000	3	0
284	Logo	2000	3	0
311	Loko	2000	3	0
392	Lolo	2000	3	0
172	Lolwa	2000	3	0
455	Lomela	2000	3	0
305	Lotumbe	2000	3	0
406	Lowa	2000	3	0
286	Lualaba	2000	3	0
12	Luambo	2000	3	0
110	Lubao	2000	3	0
48	Lubero	2000	3	0
69	Lubilanji	2000	3	0
33	Lubondaie	2000	3	0
472	Lubudi	2000	3	0
485	Lubumbashi	2000	3	0
35	Lubunga	2000	3	0
335	Lubunga	2000	3	4
408	Lubutu	2000	3	0
24	Luebo	2000	3	0
16	Luiza	2000	3	0
346	Lukafu	2000	3	0
91	Lukashi lualu	2000	3	0
72	Lukelenge	2000	3	0
426	Lukolela	2000	3	0
290	Lukonga	2000	3	0
124	Lukula	2000	3	0
451	Lulingu	2000	3	0
129	Luozi	2000	3	0
77	Luputa	2000	3	0
97	Lusambo	2000	3	0
505	Lusanga	2000	3	0
361	Lusangi	2000	3	0
481	Lwamba	2000	3	0
45	Mabalako	2000	3	0
180	Mahagi	2000	3	0
262	Makala	2000	3	0
334	Makiso Kisangani	2000	3	0
446	Makoro	2000	3	0
42	Makota	2000	3	0
483	Malemba Nkulu	2000	3	0
413	Maluku I	2000	3	0
275	Maluku II	2000	3	0
229	Mambasa	2000	3	0
298	Mampoko	2000	3	0
171	Mandima	2000	3	0
186	Mangala	2000	3	0
419	Mangembo	2000	3	0
336	Mangobo	2000	3	0
49	Manguredjipa	2000	3	0
501	Manika	2000	3	0
316	Mankanza	2000	3	0
352	Manono	2000	3	0
47	Masereka	2000	3	0
144	Masi Manimba	2000	3	0
269	Masina I	2000	3	0
268	Masina II	2000	3	12
105	Masisi	2000	3	33
421	Massa	2000	3	0
246	Matadi	2000	3	0
253	Matete	2000	3	0
430	Mawuya	2000	3	0
302	Mbandaka	2000	3	0
134	Mbanza Ngungu	2000	3	0
325	Mbaya	2000	3	0
228	Mbomomange	2000	3	0
468	Mbulala	2000	3	0
66	Miabi	2000	3	0
25	Mikalayi	2000	3	0
139	Mikope	2000	3	0
141	Mimia	2000	3	0
374	Minembwe	2000	3	0
96	Minga	2000	3	0
509	Minova	2000	3	0
366	Miti Murhesa	2000	3	0
350	Mitwaba	2000	3	0
118	Moanda	2000	3	0
160	Moaza	2000	3	0
111	Moba	2000	3	0
436	Mobayi Mbongo	2000	3	0
242	Mokala	2000	3	0
310	Mompono	2000	3	0
400	Mondombe	2000	3	0
438	Monga	2000	3	0
231	Mongbwalu	2000	3	0
303	Monika	2000	3	0
462	Monkoto	2000	3	0
249	Mont Ngafula I	2000	3	0
277	Mont Ngafula II	2000	3	0
244	Mosango	2000	3	0
76	Mpokolo	2000	3	0
202	Mubumbano	2000	3	0
489	Mubunda	2000	3	0
347	Mufunga Sampwe	2000	3	0
482	Mukanga	2000	3	0
466	Mukedi	2000	3	0
88	Mukumbi	2000	3	0
480	Mulongo	2000	3	0
82	Mulumba	2000	3	0
363	Mulungu	2000	3	0
241	Mungindu	2000	3	0
38	Mushenge	2000	3	0
167	Mushie	2000	3	0
59	Musienene	2000	3	0
10	Musuika	2000	3	0
13	Mutenna	2000	3	0
26	Mutoto	2000	3	0
471	Mutshatsha	2000	3	0
50	Mutwanga	2000	3	0
73	Muya	2000	3	0
195	Mwana	2000	3	0
29	Mweka	2000	3	0
154	Mwela Lemba	2000	3	0
43	Mwene Ditu	2000	3	0
372	Mwenga	2000	3	0
106	Mweso	2000	3	0
36	Mwetshi	2000	3	0
321	Ndage	2000	3	0
14	Ndekesha	2000	3	0
20	Ndesha	2000	3	0
248	Ndjili	2000	3	0
23	Ndjoko Punda	2000	3	0
263	Ngaba	2000	3	4
84	Ngandajika	2000	3	0
131	Ngidinga	2000	3	0
272	Ngiri_Ngiri	2000	3	0
191	Niangara	2000	3	0
214	Niania	2000	3	0
138	Nioki	2000	3	1
175	Nizi	2000	3	0
279	Nsele	2000	3	0
132	Nselo	2000	3	0
299	Ntondo	2000	3	0
375	Nundu	2000	3	0
183	Nyakunde	2000	3	0
7	Nyanga	2000	3	0
198	Nyangezi	2000	3	0
283	Nyarambe	2000	3	0
197	Nyatende	2000	3	0
381	Nyemba	2000	3	0
511	Nyiragongo	2000	3	0
383	Nyunzu	2000	3	0
67	Nzaba	2000	3	0
247	Nzanza	2000	3	0
404	Obokote	2000	3	0
52	Oicha	2000	3	0
101	Omondjadi	2000	3	0
454	Opala	2000	3	0
403	Opienge	2000	3	0
140	Oshwe	2000	3	0
356	Panda	2000	3	0
386	Pangi	2000	3	0
95	Pania Mutombo	2000	3	0
158	Panzi	2000	3	0
170	Pawa	2000	3	0
245	Pay Kongila	2000	3	0
165	Penzwa	2000	3	0
1	Pimu	2000	3	0
108	Pinga	2000	3	0
194	Poko	2000	3	0
332	Police	2000	3	0
411	Popokabaka	2000	3	0
452	Punia	2000	3	0
343	Pweto	2000	3	0
280	Rethy	2000	3	0
184	Rimba	2000	3	0
486	Ruashi	2000	3	0
192	Rungu	2000	3	0
515	Rutshuru	2000	3	0
376	Ruzizi	2000	3	0
174	Rwampara	2000	3	0
514	Rwanguba	2000	3	0
491	Sakania	2000	3	0
379	Salamabila	2000	3	0
358	Samba	2000	3	0
498	Sandoa	2000	3	0
122	Seke Banza	2000	3	0
265	Selembao	2000	3	0
450	Shabunda	2000	3	0
240	Sia	2000	3	0
278	Sona Bata	2000	3	0
415	Sona Pangu	2000	3	0
476	Songa	2000	3	0
327	Tandala	2000	3	0
168	Tandembele	2000	3	0
188	Tchomia	2000	3	34
159	Tembo	2000	3	0
220	Titule	2000	3	0
116	Tshamilemba	2000	3	0
125	Tshela	2000	3	0
15	Tshibala	2000	3	0
292	Tshikaji	2000	3	0
288	Tshikapa	2000	3	0
19	Tshikula	2000	3	0
86	Tshilenge	2000	3	0
80	Tshilundu	2000	3	0
87	Tshitenge	2000	3	0
81	Tshitshimbi	2000	3	0
94	Tshofa	2000	3	0
338	Tshopo	2000	3	0
459	Tshudi Loto	2000	3	0
362	Tumba	2000	3	0
210	Ubundu	2000	3	0
369	Uvira	2000	3	38
126	Vaku	2000	3	0
238	Vanga	2000	3	0
99	Vanga Kete	2000	3	0
502	Vangu	2000	3	0
193	Viandana	2000	3	0
58	Vohovi	2000	3	0
109	Walikale	2000	3	38
203	Walungu	2000	3	0
230	Wamba	2000	3	0
157	Wamba Lwadi	2000	3	0
233	Wangata	2000	3	0
407	Wanie Rukula	2000	3	0
396	wapinda	2000	3	0
388	Wasolo	2000	3	0
285	Watsa	2000	3	0
307	Wema	2000	3	0
62	Wembo Nyama	2000	3	0
41	Winkong	2000	3	0
211	Yabahondo	2000	3	0
209	Yahisule	2000	3	0
402	Yahuma	2000	3	0
437	Yakoma	2000	3	0
208	Yakusu	2000	3	0
213	Yaleko	2000	3	0
458	Yalifafo	2000	3	0
389	Yalimbongo	2000	3	0
318	Yamaluka	2000	3	0
395	Yambuku	2000	3	0
393	Yamongili	2000	3	0
145	Yanga bosa	2000	3	0
11	Yangala	2000	3	0
423	Yumbi	2000	3	0
431	Zongo	2000	3	0
445	Aba	2000	4	0
394	Abuzi	2000	4	0
448	Adi	2000	4	0
224	Adia	2000	4	0
391	Aketi	2000	4	0
64	Alimbongo	2000	4	0
330	Alunguli	2000	4	0
441	Ango	2000	4	0
282	Angumu	2000	4	0
479	Ankoro	2000	4	0
222	Ariwara	2000	4	0
223	Aru	2000	4	0
226	Aungba	2000	4	0
217	Bafwabogbo	2000	4	0
218	Bafwasende	2000	4	0
151	Bagata	2000	4	0
237	Bagira Kasha	2000	4	0
107	Bambo	2000	4	0
185	Bambu	2000	4	0
216	Banalia	2000	4	0
264	Bandalungwa	2000	4	0
169	Bandjau	2000	4	0
152	Bandundu	2000	4	0
21	Banga Lubaka	2000	4	0
312	Bangabola	2000	4	0
256	Barumbu	2000	4	0
205	Basali	2000	4	0
5	Basankusu	2000	4	0
206	Basoko	2000	4	0
4	Bafale	2000	4	0
460	Bena Dibele	2000	4	0
28	Bena Leke	2000	4	0
207	Bengamisa	2000	4	0
57	Beni	2000	4	0
89	Bibanga	2000	4	0
46	Biena	2000	4	0
425	Bikoro	2000	4	0
434	Bili	2000	4	0
440	Bili	2000	4	0
17	Bilonda	2000	4	0
74	Bimpemba	2000	4	0
315	Binga	2000	4	0
53	Binza	2000	4	0
273	Binza_Metéo	2000	4	0
274	Binza_Ozone	2000	4	0
54	Birambizo	2000	4	0
225	Biringi	2000	4	0
250	Biyela	2000	4	0
333	Bobozo	2000	4	0
306	Boende	2000	4	0
189	Boga	2000	4	0
163	Boko	2000	4	0
133	Boko Kivulu	2000	4	0
427	Bokonzi	2000	4	0
143	Bokoro	2000	4	0
309	Bokungu	2000	4	0
234	Bolobo	2000	4	0
137	Bolomba	2000	4	0
304	Bolonge	2000	4	0
120	Boma	2000	4	0
121	Boma Bungu	2000	4	0
323	Bominenge	2000	4	0
428	Bomongo	2000	4	0
439	Bondo	2000	4	0
3	Bongandanga	2000	4	0
117	Bongosenubia	2000	4	0
68	Bonzola	2000	4	0
308	Bosanga	2000	4	0
142	Bosobe	2000	4	0
433	Bosobolo	2000	4	0
319	Bosomanzi	2000	4	0
313	Bosomondanda	2000	4	0
397	Bosondjo	2000	4	0
296	Boto	2000	4	0
314	Budjala	2000	4	0
473	Bukama	2000	4	0
18	Bukonde	2000	4	0
30	Bulape	2000	4	0
326	Bulu	2000	4	0
150	Bulungu	2000	4	0
398	Bumba	2000	4	0
261	Bumbu	2000	4	2
176	Bunia	2000	4	0
113	Bunkeya	2000	4	0
368	Bunyakiri	2000	4	0
320	Businga	2000	4	0
219	Buta	2000	4	0
60	Butembo	2000	4	0
344	Butumba	2000	4	0
295	Bwamanda	2000	4	0
182	Damasi	2000	4	0
461	Dekese	2000	4	0
27	Demba	2000	4	0
34	Dibaya	2000	4	0
70	Dibindi	2000	4	0
98	Dikungu Tshumbe	2000	4	0
470	Dilala	2000	4	0
497	Dilolo	2000	4	0
75	Diulu	2000	4	0
102	Djalo Djeka	2000	4	0
401	Djolu	2000	4	0
2	Djombo	2000	4	0
239	Djuma	2000	4	0
442	Doruma	2000	4	0
178	Drodro	2000	4	0
443	Dungu	2000	4	0
444	Faradje	2000	4	0
187	Fataki	2000	4	0
405	Ferekeni	2000	4	0
155	Feshi	2000	4	0
382	Fizi	2000	4	0
357	Fungurume	2000	4	0
221	Ganga	2000	4	0
435	Gbadolite	2000	4	0
324	Gemena	2000	4	0
190	Gethy	2000	4	0
513	Goma	2000	4	1
227	Gombari	2000	4	0
266	Gombe	2000	4	0
420	Gombe Matadi	2000	4	0
464	Gungu	2000	4	0
204	Haut Plateau	2000	4	0
235	Ibanda	2000	4	0
300	Iboko	2000	4	0
146	Idiofa	2000	4	0
199	Idjwi	2000	4	4
453	Ikela	2000	4	0
37	Ilebo	2000	4	0
123	Inga	2000	4	0
301	Ingende	2000	4	0
166	Inongo	2000	4	0
147	Ipamu	2000	4	0
424	Irebu	2000	4	0
212	Isangi	2000	4	0
215	Isiro	2000	4	0
200	Itebero	2000	4	0
373	Itombwe	2000	4	0
179	Jiba	2000	4	0
469	Kabalo	2000	4	0
385	Kabambare	2000	4	0
201	Kabare	2000	4	7
39	Kabeya Kamuanga	2000	4	0
93	Kabinda	2000	4	0
337	Kabondo	2000	4	0
474	Kabondo Dianda	2000	4	0
475	Kabongo	2000	4	0
236	Kandutu	2000	4	47
339	Kafakumba	2000	4	0
492	Kafubu	2000	4	0
367	Kahele	2000	4	0
463	Kahemba	2000	4	0
457	Kailo	2000	4	0
153	Kajiji	2000	4	0
31	Kakenge	2000	4	0
380	Kakole	2000	4	0
90	Kalambayi Kabanga	2000	4	0
260	Kalamu I	2000	4	0
259	Kalamu II	2000	4	0
500	Kalemba	2000	4	0
341	Kalemie	2000	4	0
78	Kalenda	2000	4	0
387	Kalima	2000	4	0
6	Kalomda	2000	4	0
8	Kalonda	2000	4	0
92	Kalonda Est	2000	4	0
365	Kalonge	2000	4	0
56	Kalunguta	2000	4	0
115	Kamalondo	2000	4	0
40	Kamana	2000	4	0
51	Kamango	2000	4	0
281	Kambala	2000	4	0
112	Kambove	2000	4	0
79	Kamiji	2000	4	0
349	Kamina	2000	4	0
504	Kamina Base	2000	4	0
371	Kamituga	2000	4	0
9	Kamonya	2000	4	0
378	Kampene	2000	4	0
22	Kamwesha	2000	4	0
291	Kananga	2000	4	0
85	Kandakanda	2000	4	0
416	Kangu	2000	4	0
340	Kaniama	2000	4	0
364	Kaniola	2000	4	0
71	Kansele	2000	4	0
287	Kanzala	2000	4	0
493	Kanzenze	2000	4	0
495	Kapanga	2000	4	0
484	Kapemba	2000	4	0
354	Kapolobwe	2000	4	0
322	Karawa	2000	4	0
512	Karisimbi	2000	4	0
271	Kasa_Vubu	2000	4	0
496	Kasaji	2000	4	0
83	Kasansa	2000	4	0
449	Kasenga	2000	4	0
342	Kasimba	2000	4	0
359	Kasongo	2000	4	0
410	Kasongo Lunda	2000	4	0
456	Katako Kombe	2000	4	0
510	Katana	2000	4	26
32	Katende	2000	4	0
289	Katoka	2000	4	0
488	Katuba	2000	4	0
61	Katwa	2000	4	0
477	Kayamba	2000	4	0
63	Kayna	2000	4	0
196	Kaziba	2000	4	0
162	Kenge	2000	4	0
114	Kenya	2000	4	0
351	Kiambi	2000	4	0
55	Kibirizi	2000	4	0
328	Kibombo	2000	4	0
104	Kibua	2000	4	0
128	Kibunzi	2000	4	0
409	Kikenda	2000	4	0
251	Kikimi	2000	4	0
276	Kikongo	2000	4	0
353	Kikula	2000	4	0
506	Kikwit-sud	2000	4	0
507	Kikwit-sud	2000	4	0
494	Kilela Balanda	2000	4	0
232	Kilo	2000	4	0
348	Kilwa	2000	4	0
294	Kimbanseke	2000	4	0
161	Kimbau	2000	4	0
384	Kimbi Lulenge	2000	4	0
130	Kimpangu	2000	4	0
414	Kimpese	2000	4	0
243	Kimputu	2000	4	0
412	Kimvula	2000	4	0
499	Kinda	2000	4	0
329	Kindu	2000	4	0
267	Kingabwa	2000	4	15
149	Kingandu	2000	4	0
293	Kingasani	2000	4	2
345	Kinkonja	2000	4	0
418	Kinkonzi	2000	4	0
257	Kinshasa	2000	4	0
270	Kintambo	2000	4	0
490	Kipushi	2000	4	0
164	Kiri	2000	4	0
508	Kirotse	2000	4	17
156	Kisandji	2000	4	0
487	Kisanga	2000	4	0
136	Kisantu	2000	4	0
254	Kisenso	2000	4	0
465	Kitangwa	2000	4	0
478	Kitenge	2000	4	0
119	Kitona	2000	4	0
103	Kitoyi	2000	4	0
370	Kitutu	2000	4	0
127	Kizu	2000	4	0
331	Kokolo	2000	4	0
65	Kole	2000	4	0
173	Komanda	2000	4	0
467	Kongolo	2000	4	0
148	Koshibanda	2000	4	0
503	Kowe	2000	4	0
417	Kuimba	2000	4	0
360	Kunda	2000	4	0
297	Kungu	2000	4	0
422	Kwamouth	2000	4	0
135	Kwilu Ngongo	2000	4	1
44	Kyondo	2000	4	19
447	Laybo	2000	4	0
252	Lemba	2000	4	5
377	Lemera	2000	4	0
432	Libenge	2000	4	0
355	Likasi	2000	4	0
390	Likati	2000	4	0
429	lilanga Bobangi	2000	4	0
258	Limeté	2000	4	0
181	Linga	2000	4	0
399	Lingomo	2000	4	0
255	Lingwala	2000	4	0
317	Lisala	2000	4	0
177	Lita	2000	4	0
100	Lodja	2000	4	0
284	Logo	2000	4	0
311	Loko	2000	4	0
392	Lolo	2000	4	0
172	Lolwa	2000	4	0
455	Lomela	2000	4	0
305	Lotumbe	2000	4	0
406	Lowa	2000	4	0
286	Lualaba	2000	4	0
12	Luambo	2000	4	0
110	Lubao	2000	4	0
48	Lubero	2000	4	0
69	Lubilanji	2000	4	0
33	Lubondaie	2000	4	0
472	Lubudi	2000	4	0
485	Lubumbashi	2000	4	0
35	Lubunga	2000	4	0
335	Lubunga	2000	4	3
408	Lubutu	2000	4	0
24	Luebo	2000	4	0
16	Luiza	2000	4	0
346	Lukafu	2000	4	0
91	Lukashi lualu	2000	4	0
72	Lukelenge	2000	4	0
426	Lukolela	2000	4	0
290	Lukonga	2000	4	0
124	Lukula	2000	4	0
451	Lulingu	2000	4	0
129	Luozi	2000	4	0
77	Luputa	2000	4	0
97	Lusambo	2000	4	0
505	Lusanga	2000	4	0
361	Lusangi	2000	4	0
481	Lwamba	2000	4	0
45	Mabalako	2000	4	0
180	Mahagi	2000	4	0
262	Makala	2000	4	0
334	Makiso Kisangani	2000	4	0
446	Makoro	2000	4	0
42	Makota	2000	4	0
483	Malemba Nkulu	2000	4	0
413	Maluku I	2000	4	0
275	Maluku II	2000	4	0
229	Mambasa	2000	4	0
298	Mampoko	2000	4	0
171	Mandima	2000	4	0
186	Mangala	2000	4	0
419	Mangembo	2000	4	0
336	Mangobo	2000	4	0
49	Manguredjipa	2000	4	0
501	Manika	2000	4	0
316	Mankanza	2000	4	0
352	Manono	2000	4	0
47	Masereka	2000	4	0
144	Masi Manimba	2000	4	0
269	Masina I	2000	4	0
268	Masina II	2000	4	1
105	Masisi	2000	4	27
421	Massa	2000	4	0
246	Matadi	2000	4	0
253	Matete	2000	4	0
430	Mawuya	2000	4	0
302	Mbandaka	2000	4	0
134	Mbanza Ngungu	2000	4	0
325	Mbaya	2000	4	0
228	Mbomomange	2000	4	0
468	Mbulala	2000	4	0
66	Miabi	2000	4	0
25	Mikalayi	2000	4	0
139	Mikope	2000	4	0
141	Mimia	2000	4	0
374	Minembwe	2000	4	0
96	Minga	2000	4	0
509	Minova	2000	4	0
366	Miti Murhesa	2000	4	0
350	Mitwaba	2000	4	0
118	Moanda	2000	4	0
160	Moaza	2000	4	0
111	Moba	2000	4	0
436	Mobayi Mbongo	2000	4	0
242	Mokala	2000	4	0
310	Mompono	2000	4	0
400	Mondombe	2000	4	0
438	Monga	2000	4	0
231	Mongbwalu	2000	4	0
303	Monika	2000	4	0
462	Monkoto	2000	4	0
249	Mont Ngafula I	2000	4	0
277	Mont Ngafula II	2000	4	0
244	Mosango	2000	4	0
76	Mpokolo	2000	4	0
202	Mubumbano	2000	4	0
489	Mubunda	2000	4	0
347	Mufunga Sampwe	2000	4	0
482	Mukanga	2000	4	0
466	Mukedi	2000	4	0
88	Mukumbi	2000	4	0
480	Mulongo	2000	4	0
82	Mulumba	2000	4	0
363	Mulungu	2000	4	0
241	Mungindu	2000	4	0
38	Mushenge	2000	4	0
167	Mushie	2000	4	0
59	Musienene	2000	4	0
10	Musuika	2000	4	0
13	Mutenna	2000	4	0
26	Mutoto	2000	4	0
471	Mutshatsha	2000	4	0
50	Mutwanga	2000	4	0
73	Muya	2000	4	0
195	Mwana	2000	4	0
29	Mweka	2000	4	0
154	Mwela Lemba	2000	4	0
43	Mwene Ditu	2000	4	0
372	Mwenga	2000	4	0
106	Mweso	2000	4	0
36	Mwetshi	2000	4	0
321	Ndage	2000	4	0
14	Ndekesha	2000	4	0
20	Ndesha	2000	4	0
248	Ndjili	2000	4	0
23	Ndjoko Punda	2000	4	0
263	Ngaba	2000	4	0
84	Ngandajika	2000	4	0
131	Ngidinga	2000	4	0
272	Ngiri_Ngiri	2000	4	2
191	Niangara	2000	4	0
214	Niania	2000	4	0
138	Nioki	2000	4	0
175	Nizi	2000	4	0
279	Nsele	2000	4	0
132	Nselo	2000	4	0
299	Ntondo	2000	4	0
375	Nundu	2000	4	0
183	Nyakunde	2000	4	0
7	Nyanga	2000	4	0
198	Nyangezi	2000	4	0
283	Nyarambe	2000	4	0
197	Nyatende	2000	4	0
381	Nyemba	2000	4	0
511	Nyiragongo	2000	4	0
383	Nyunzu	2000	4	0
67	Nzaba	2000	4	0
247	Nzanza	2000	4	0
404	Obokote	2000	4	0
52	Oicha	2000	4	0
101	Omondjadi	2000	4	0
454	Opala	2000	4	0
403	Opienge	2000	4	0
140	Oshwe	2000	4	0
356	Panda	2000	4	0
386	Pangi	2000	4	0
95	Pania Mutombo	2000	4	0
158	Panzi	2000	4	0
170	Pawa	2000	4	0
245	Pay Kongila	2000	4	0
165	Penzwa	2000	4	0
1	Pimu	2000	4	0
108	Pinga	2000	4	0
194	Poko	2000	4	0
332	Police	2000	4	0
411	Popokabaka	2000	4	0
452	Punia	2000	4	0
343	Pweto	2000	4	0
280	Rethy	2000	4	0
184	Rimba	2000	4	0
486	Ruashi	2000	4	0
192	Rungu	2000	4	0
515	Rutshuru	2000	4	0
376	Ruzizi	2000	4	0
174	Rwampara	2000	4	0
514	Rwanguba	2000	4	0
491	Sakania	2000	4	0
379	Salamabila	2000	4	0
358	Samba	2000	4	0
498	Sandoa	2000	4	0
[truncated: 480,041 more rows]
