# Supplementary material for: Modalities and preferred routes of geographic spread of cholera from endemic areas in eastern Democratic Republic of the Congo
Source: PLoS One. 2022 Feb 7;17(2):e0263160. doi: 10.1371/journal.pone.0263160 (PMC8820636; doi:10.1371/journal.pone.0263160)
Supplement: S2 Data — (TXT) [file pone.0263160.s003.txt]

Year	Status	Province	Conflicts
2000	Modality I	Haut Katanga	0
2000	Modality I	Haut Katanga	0
2000	Modality I	Haut Katanga	0
2000	Modality I	Haut Katanga	0
2000	Modality I	Haut Katanga	0
2000	Modality I	Haut Katanga	0
2000	Modality I	Haut Katanga	0
2000	Modality I	Haut Katanga	0
2000	Modality I	Haut Katanga	0
2000	Modality I	Haut Katanga	0
2000	Modality I	Haut Katanga	0
2000	Modality I	Haut Katanga	0
2000	Modality I	Haut Katanga	0
2000	Modality I	Haut Katanga	1
2000	Modality I	Haut Katanga	0
2000	Modality I	Haut Katanga	0
2000	Modality I	Haut Katanga	0
2000	Modality I	Haut Katanga	0
2000	Modality I	Haut Katanga	0
2000	Modality I	Haut Katanga	0
2000	Modality I	Haut Katanga	0
2000	Modality I	Haut Katanga	0
2000	Modality I	Haut Katanga	0
2000	Modality I	Haut Katanga	0
2000	Modality I	Haut Katanga	0
2000	Modality I	Haut Katanga	0
2000	Modality I	Haut Katanga	0
2000	Modality I	Haut Katanga	0
2000	Modality I	Haut Katanga	0
2000	Modality I	Haut Katanga	0
2000	Modality I	Haut Katanga	0
2000	Modality I	Haut Katanga	0
2000	Modality I	Haut Katanga	0
2000	Modality I	Haut Katanga	0
2000	Modality I	Haut Katanga	0
2000	Modality I	Haut Katanga	0
2000	Modality I	Haut Katanga	0
2000	Modality I	Haut Katanga	0
2000	Modality I	Haut Katanga	1
2000	Modality I	Haut Katanga	0
2000	Modality I	Haut Katanga	2
2000	Modality I	Haut Katanga	2
2000	Modality I	Haut Katanga	3
2000	Modality I	Haut Katanga	3
2000	Modality I	Haut Katanga	1
2000	Modality I	Haut Katanga	1
2000	Modality I	Haut Katanga	3
2000	Modality I	Haut Katanga	1
2000	Modality I	Haut Katanga	2
2000	Modality I	Haut Katanga	0
2000	Modality I	Haut Katanga	0
2000	Modality I	Haut Katanga	0
2001	Modality II	Haut Katanga	4
2001	Modality II	Haut Katanga	3
2001	Modality II	Haut Katanga	3
2001	Modality II	Haut Katanga	0
2001	Modality II	Haut Katanga	1
2001	Modality II	Haut Katanga	0
2001	Modality II	Haut Katanga	1
2001	Modality II	Haut Katanga	0
2001	Modality II	Haut Katanga	2
2001	Modality II	Haut Katanga	1
2001	Modality II	Haut Katanga	0
2001	Modality II	Haut Katanga	0
2001	Modality II	Haut Katanga	1
2001	Modality II	Haut Katanga	2
2001	Modality II	Haut Katanga	1
2001	Modality II	Haut Katanga	1
2001	Modality II	Haut Katanga	0
2001	Modality II	Haut Katanga	2
2001	Modality II	Haut Katanga	0
2001	Modality II	Haut Katanga	0
2001	Modality II	Haut Katanga	0
2001	Modality II	Haut Katanga	1
2001	Modality II	Haut Katanga	0
2001	Modality II	Haut Katanga	0
2001	Modality II	Haut Katanga	2
2001	Modality II	Haut Katanga	1
2001	Modality II	Haut Katanga	0
2001	Modality II	Haut Katanga	0
2001	Modality II	Haut Katanga	0
2001	Modality II	Haut Katanga	0
2001	Modality II	Haut Katanga	0
2001	Modality II	Haut Katanga	0
2001	Modality II	Haut Katanga	0
2001	Modality II	Haut Katanga	0
2001	Modality II	Haut Katanga	0
2001	Modality II	Haut Katanga	0
2001	Modality II	Haut Katanga	0
2001	Modality II	Haut Katanga	0
2001	Modality II	Haut Katanga	0
2001	Modality II	Haut Katanga	0
2001	Modality II	Haut Katanga	0
2001	Modality II	Haut Katanga	0
2001	Modality II	Haut Katanga	0
2001	Modality II	Haut Katanga	0
2001	Modality II	Haut Katanga	0
2001	Modality II	Haut Katanga	0
2001	Modality II	Haut Katanga	0
2001	Modality II	Haut Katanga	0
2001	Modality II	Haut Katanga	2
2001	Modality II	Haut Katanga	0
2001	Modality II	Haut Katanga	0
2001	Modality II	Haut Katanga	0
2002	Modality II	Haut Katanga	0
2002	Modality II	Haut Katanga	0
2002	Modality II	Haut Katanga	0
2002	Modality II	Haut Katanga	0
2002	Modality II	Haut Katanga	0
2002	Modality II	Haut Katanga	0
2002	Modality II	Haut Katanga	0
2002	Modality II	Haut Katanga	0
2002	Modality II	Haut Katanga	0
2002	Modality II	Haut Katanga	0
2002	Modality II	Haut Katanga	1
2002	Modality II	Haut Katanga	2
2002	Modality II	Haut Katanga	1
2002	Modality II	Haut Katanga	0
2002	Modality II	Haut Katanga	0
2002	Modality II	Haut Katanga	0
2002	Modality II	Haut Katanga	0
2002	Modality II	Haut Katanga	0
2002	Modality II	Haut Katanga	0
2002	Modality II	Haut Katanga	0
2002	Modality II	Haut Katanga	0
2002	Modality II	Haut Katanga	0
2002	Modality II	Haut Katanga	0
2002	Modality II	Haut Katanga	0
2002	Modality II	Haut Katanga	1
2002	Modality II	Haut Katanga	0
2002	Modality II	Haut Katanga	0
2002	Modality II	Haut Katanga	0
2002	Modality II	Haut Katanga	0
2002	Modality II	Haut Katanga	0
2002	Modality II	Haut Katanga	0
2002	Modality II	Haut Katanga	0
2002	Modality II	Haut Katanga	0
2002	Modality II	Haut Katanga	0
2002	Modality II	Haut Katanga	0
2002	Modality II	Haut Katanga	0
2002	Modality II	Haut Katanga	0
2002	Modality II	Haut Katanga	0
2002	Modality II	Haut Katanga	0
2002	Modality II	Haut Katanga	0
2002	Modality II	Haut Katanga	0
2002	Modality II	Haut Katanga	0
2002	Modality II	Haut Katanga	0
2002	Modality II	Haut Katanga	0
2002	Modality II	Haut Katanga	1
2002	Modality II	Haut Katanga	0
2002	Modality II	Haut Katanga	0
2002	Modality II	Haut Katanga	0
2002	Modality II	Haut Katanga	0
2002	Modality II	Haut Katanga	0
2002	Modality II	Haut Katanga	0
2002	Modality II	Haut Katanga	0
2003	Modality II	Haut Katanga	0
2003	Modality II	Haut Katanga	0
2003	Modality II	Haut Katanga	0
2003	Modality II	Haut Katanga	0
2003	Modality II	Haut Katanga	0
2003	Modality II	Haut Katanga	0
2003	Modality II	Haut Katanga	0
2003	Modality II	Haut Katanga	0
2003	Modality II	Haut Katanga	0
2003	Modality II	Haut Katanga	0
2003	Modality II	Haut Katanga	0
2003	Modality II	Haut Katanga	0
2003	Modality II	Haut Katanga	0
2003	Modality II	Haut Katanga	0
2003	Modality II	Haut Katanga	0
2003	Modality II	Haut Katanga	0
2003	Modality II	Haut Katanga	0
2003	Modality II	Haut Katanga	0
2003	Modality II	Haut Katanga	0
2003	Modality II	Haut Katanga	0
2003	Modality II	Haut Katanga	0
2003	Modality II	Haut Katanga	0
2003	Modality II	Haut Katanga	0
2003	Modality II	Haut Katanga	0
2003	Modality II	Haut Katanga	0
2003	Modality II	Haut Katanga	0
2003	Modality II	Haut Katanga	0
2003	Modality II	Haut Katanga	0
2003	Modality II	Haut Katanga	0
2003	Modality II	Haut Katanga	0
2003	Modality II	Haut Katanga	0
2003	Modality II	Haut Katanga	0
2003	Modality II	Haut Katanga	0
2003	Modality II	Haut Katanga	0
2003	Modality II	Haut Katanga	0
2003	Modality II	Haut Katanga	0
2003	Modality II	Haut Katanga	0
2003	Modality II	Haut Katanga	0
2003	Modality II	Haut Katanga	0
2003	Modality II	Haut Katanga	0
2003	Modality II	Haut Katanga	0
2003	Modality II	Haut Katanga	0
2003	Modality II	Haut Katanga	0
2003	Modality II	Haut Katanga	0
2003	Modality II	Haut Katanga	0
2003	Modality II	Haut Katanga	0
2003	Modality II	Haut Katanga	2
2003	Modality II	Haut Katanga	0
2003	Modality II	Haut Katanga	0
2003	Modality II	Haut Katanga	1
2003	Modality II	Haut Katanga	0
2003	Modality II	Haut Katanga	0
2004	Modality I	Haut Katanga	0
2004	Modality I	Haut Katanga	0
2004	Modality I	Haut Katanga	0
2004	Modality I	Haut Katanga	0
2004	Modality I	Haut Katanga	0
2004	Modality I	Haut Katanga	0
2004	Modality I	Haut Katanga	0
2004	Modality I	Haut Katanga	0
2004	Modality I	Haut Katanga	0
2004	Modality I	Haut Katanga	0
2004	Modality I	Haut Katanga	0
2004	Modality I	Haut Katanga	0
2004	Modality I	Haut Katanga	0
2004	Modality I	Haut Katanga	1
2004	Modality I	Haut Katanga	0
2004	Modality I	Haut Katanga	0
2004	Modality I	Haut Katanga	0
2004	Modality I	Haut Katanga	0
2004	Modality I	Haut Katanga	0
2004	Modality I	Haut Katanga	0
2004	Modality I	Haut Katanga	0
2004	Modality I	Haut Katanga	0
2004	Modality I	Haut Katanga	0
2004	Modality I	Haut Katanga	0
2004	Modality I	Haut Katanga	0
2004	Modality I	Haut Katanga	0
2004	Modality I	Haut Katanga	0
2004	Modality I	Haut Katanga	0
2004	Modality I	Haut Katanga	0
2004	Modality I	Haut Katanga	0
2004	Modality I	Haut Katanga	0
2004	Modality I	Haut Katanga	0
2004	Modality I	Haut Katanga	0
2004	Modality I	Haut Katanga	0
2004	Modality I	Haut Katanga	0
2004	Modality I	Haut Katanga	0
2004	Modality I	Haut Katanga	0
2004	Modality I	Haut Katanga	0
2004	Modality I	Haut Katanga	0
2004	Modality I	Haut Katanga	0
2004	Modality I	Haut Katanga	0
2004	Modality I	Haut Katanga	2
2004	Modality I	Haut Katanga	0
2004	Modality I	Haut Katanga	0
2004	Modality I	Haut Katanga	0
2004	Modality I	Haut Katanga	0
2004	Modality I	Haut Katanga	0
2004	Modality I	Haut Katanga	0
2004	Modality I	Haut Katanga	0
2004	Modality I	Haut Katanga	0
2004	Modality I	Haut Katanga	1
2004	Modality I	Haut Katanga	0
2005	Modality I	Haut Katanga	0
2005	Modality I	Haut Katanga	0
2005	Modality I	Haut Katanga	0
2005	Modality I	Haut Katanga	1
2005	Modality I	Haut Katanga	0
2005	Modality I	Haut Katanga	0
2005	Modality I	Haut Katanga	0
2005	Modality I	Haut Katanga	0
2005	Modality I	Haut Katanga	0
2005	Modality I	Haut Katanga	0
2005	Modality I	Haut Katanga	0
2005	Modality I	Haut Katanga	0
2005	Modality I	Haut Katanga	0
2005	Modality I	Haut Katanga	0
2005	Modality I	Haut Katanga	0
2005	Modality I	Haut Katanga	0
2005	Modality I	Haut Katanga	1
2005	Modality I	Haut Katanga	0
2005	Modality I	Haut Katanga	0
2005	Modality I	Haut Katanga	0
2005	Modality I	Haut Katanga	0
2005	Modality I	Haut Katanga	0
2005	Modality I	Haut Katanga	0
2005	Modality I	Haut Katanga	0
2005	Modality I	Haut Katanga	0
2005	Modality I	Haut Katanga	0
2005	Modality I	Haut Katanga	0
2005	Modality I	Haut Katanga	1
2005	Modality I	Haut Katanga	0
2005	Modality I	Haut Katanga	2
2005	Modality I	Haut Katanga	0
2005	Modality I	Haut Katanga	0
2005	Modality I	Haut Katanga	0
2005	Modality I	Haut Katanga	2
2005	Modality I	Haut Katanga	0
2005	Modality I	Haut Katanga	0
2005	Modality I	Haut Katanga	0
2005	Modality I	Haut Katanga	0
2005	Modality I	Haut Katanga	0
2005	Modality I	Haut Katanga	0
2005	Modality I	Haut Katanga	0
2005	Modality I	Haut Katanga	0
2005	Modality I	Haut Katanga	0
2005	Modality I	Haut Katanga	0
2005	Modality I	Haut Katanga	0
2005	Modality I	Haut Katanga	0
2005	Modality I	Haut Katanga	7
2005	Modality I	Haut Katanga	2
2005	Modality I	Haut Katanga	0
2005	Modality I	Haut Katanga	0
2005	Modality I	Haut Katanga	0
2005	Modality I	Haut Katanga	0
2006	Modality I	Haut Katanga	1
2006	Modality I	Haut Katanga	1
2006	Modality I	Haut Katanga	0
2006	Modality I	Haut Katanga	0
2006	Modality I	Haut Katanga	0
2006	Modality I	Haut Katanga	0
2006	Modality I	Haut Katanga	0
2006	Modality I	Haut Katanga	1
2006	Modality I	Haut Katanga	0
2006	Modality I	Haut Katanga	1
2006	Modality I	Haut Katanga	0
2006	Modality I	Haut Katanga	0
2006	Modality I	Haut Katanga	0
2006	Modality I	Haut Katanga	0
2006	Modality I	Haut Katanga	0
2006	Modality I	Haut Katanga	0
2006	Modality I	Haut Katanga	0
2006	Modality I	Haut Katanga	0
2006	Modality I	Haut Katanga	1
2006	Modality I	Haut Katanga	0
2006	Modality I	Haut Katanga	0
2006	Modality I	Haut Katanga	0
2006	Modality I	Haut Katanga	0
2006	Modality I	Haut Katanga	0
2006	Modality I	Haut Katanga	0
2006	Modality I	Haut Katanga	0
2006	Modality I	Haut Katanga	0
2006	Modality I	Haut Katanga	0
2006	Modality I	Haut Katanga	0
2006	Modality I	Haut Katanga	0
2006	Modality I	Haut Katanga	0
2006	Modality I	Haut Katanga	0
2006	Modality I	Haut Katanga	0
2006	Modality I	Haut Katanga	0
2006	Modality I	Haut Katanga	0
2006	Modality I	Haut Katanga	0
2006	Modality I	Haut Katanga	0
2006	Modality I	Haut Katanga	0
2006	Modality I	Haut Katanga	0
2006	Modality I	Haut Katanga	0
2006	Modality I	Haut Katanga	0
2006	Modality I	Haut Katanga	1
2006	Modality I	Haut Katanga	0
2006	Modality I	Haut Katanga	0
2006	Modality I	Haut Katanga	0
2006	Modality I	Haut Katanga	0
2006	Modality I	Haut Katanga	0
2006	Modality I	Haut Katanga	0
2006	Modality I	Haut Katanga	0
2006	Modality I	Haut Katanga	0
2006	Modality I	Haut Katanga	0
2006	Modality I	Haut Katanga	0
2007	Modality II	Haut Katanga	0
2007	Modality II	Haut Katanga	0
2007	Modality II	Haut Katanga	0
2007	Modality II	Haut Katanga	0
2007	Modality II	Haut Katanga	0
2007	Modality II	Haut Katanga	0
2007	Modality II	Haut Katanga	0
2007	Modality II	Haut Katanga	0
2007	Modality II	Haut Katanga	0
2007	Modality II	Haut Katanga	0
2007	Modality II	Haut Katanga	0
2007	Modality II	Haut Katanga	1
2007	Modality II	Haut Katanga	0
2007	Modality II	Haut Katanga	4
2007	Modality II	Haut Katanga	4
2007	Modality II	Haut Katanga	7
2007	Modality II	Haut Katanga	2
2007	Modality II	Haut Katanga	0
2007	Modality II	Haut Katanga	0
2007	Modality II	Haut Katanga	0
2007	Modality II	Haut Katanga	0
2007	Modality II	Haut Katanga	0
2007	Modality II	Haut Katanga	0
2007	Modality II	Haut Katanga	0
2007	Modality II	Haut Katanga	0
2007	Modality II	Haut Katanga	0
2007	Modality II	Haut Katanga	0
2007	Modality II	Haut Katanga	0
2007	Modality II	Haut Katanga	0
2007	Modality II	Haut Katanga	0
2007	Modality II	Haut Katanga	0
2007	Modality II	Haut Katanga	0
2007	Modality II	Haut Katanga	0
2007	Modality II	Haut Katanga	0
2007	Modality II	Haut Katanga	0
2007	Modality II	Haut Katanga	0
2007	Modality II	Haut Katanga	0
2007	Modality II	Haut Katanga	0
2007	Modality II	Haut Katanga	0
2007	Modality II	Haut Katanga	0
2007	Modality II	Haut Katanga	0
2007	Modality II	Haut Katanga	0
2007	Modality II	Haut Katanga	0
2007	Modality II	Haut Katanga	0
2007	Modality II	Haut Katanga	1
2007	Modality II	Haut Katanga	0
2007	Modality II	Haut Katanga	0
2007	Modality II	Haut Katanga	0
2007	Modality II	Haut Katanga	0
2007	Modality II	Haut Katanga	0
2007	Modality II	Haut Katanga	0
2007	Modality II	Haut Katanga	0
2008	Modality II	Haut Katanga	0
2008	Modality II	Haut Katanga	0
2008	Modality II	Haut Katanga	0
2008	Modality II	Haut Katanga	0
2008	Modality II	Haut Katanga	0
2008	Modality II	Haut Katanga	0
2008	Modality II	Haut Katanga	0
2008	Modality II	Haut Katanga	0
2008	Modality II	Haut Katanga	0
2008	Modality II	Haut Katanga	0
2008	Modality II	Haut Katanga	0
2008	Modality II	Haut Katanga	0
2008	Modality II	Haut Katanga	0
2008	Modality II	Haut Katanga	0
2008	Modality II	Haut Katanga	0
2008	Modality II	Haut Katanga	0
2008	Modality II	Haut Katanga	0
2008	Modality II	Haut Katanga	0
2008	Modality II	Haut Katanga	0
2008	Modality II	Haut Katanga	0
2008	Modality II	Haut Katanga	0
2008	Modality II	Haut Katanga	0
2008	Modality II	Haut Katanga	0
2008	Modality II	Haut Katanga	0
2008	Modality II	Haut Katanga	0
2008	Modality II	Haut Katanga	0
2008	Modality II	Haut Katanga	0
2008	Modality II	Haut Katanga	0
2008	Modality II	Haut Katanga	0
2008	Modality II	Haut Katanga	0
2008	Modality II	Haut Katanga	0
2008	Modality II	Haut Katanga	0
2008	Modality II	Haut Katanga	0
2008	Modality II	Haut Katanga	0
2008	Modality II	Haut Katanga	0
2008	Modality II	Haut Katanga	0
2008	Modality II	Haut Katanga	0
2008	Modality II	Haut Katanga	0
2008	Modality II	Haut Katanga	0
2008	Modality II	Haut Katanga	1
2008	Modality II	Haut Katanga	0
2008	Modality II	Haut Katanga	0
2008	Modality II	Haut Katanga	0
2008	Modality II	Haut Katanga	0
2008	Modality II	Haut Katanga	0
2008	Modality II	Haut Katanga	0
2008	Modality II	Haut Katanga	0
2008	Modality II	Haut Katanga	0
2008	Modality II	Haut Katanga	0
2008	Modality II	Haut Katanga	0
2008	Modality II	Haut Katanga	0
2008	Modality II	Haut Katanga	0
2009	Modality I	Haut Katanga	0
2009	Modality I	Haut Katanga	0
2009	Modality I	Haut Katanga	0
2009	Modality I	Haut Katanga	0
2009	Modality I	Haut Katanga	0
2009	Modality I	Haut Katanga	0
2009	Modality I	Haut Katanga	0
2009	Modality I	Haut Katanga	0
2009	Modality I	Haut Katanga	0
2009	Modality I	Haut Katanga	0
2009	Modality I	Haut Katanga	1
2009	Modality I	Haut Katanga	0
2009	Modality I	Haut Katanga	0
2009	Modality I	Haut Katanga	0
2009	Modality I	Haut Katanga	0
2009	Modality I	Haut Katanga	1
2009	Modality I	Haut Katanga	0
2009	Modality I	Haut Katanga	0
2009	Modality I	Haut Katanga	0
2009	Modality I	Haut Katanga	0
2009	Modality I	Haut Katanga	0
2009	Modality I	Haut Katanga	0
2009	Modality I	Haut Katanga	0
2009	Modality I	Haut Katanga	0
2009	Modality I	Haut Katanga	0
2009	Modality I	Haut Katanga	0
2009	Modality I	Haut Katanga	0
2009	Modality I	Haut Katanga	0
2009	Modality I	Haut Katanga	0
2009	Modality I	Haut Katanga	0
2009	Modality I	Haut Katanga	2
2009	Modality I	Haut Katanga	0
2009	Modality I	Haut Katanga	0
2009	Modality I	Haut Katanga	0
2009	Modality I	Haut Katanga	0
2009	Modality I	Haut Katanga	1
2009	Modality I	Haut Katanga	0
2009	Modality I	Haut Katanga	0
2009	Modality I	Haut Katanga	0
2009	Modality I	Haut Katanga	0
2009	Modality I	Haut Katanga	0
2009	Modality I	Haut Katanga	0
2009	Modality I	Haut Katanga	0
2009	Modality I	Haut Katanga	0
2009	Modality I	Haut Katanga	0
2009	Modality I	Haut Katanga	0
2009	Modality I	Haut Katanga	0
2009	Modality I	Haut Katanga	0
2009	Modality I	Haut Katanga	0
2009	Modality I	Haut Katanga	0
2009	Modality I	Haut Katanga	0
2009	Modality I	Haut Katanga	0
2010	Modality I	Haut Katanga	0
2010	Modality I	Haut Katanga	0
2010	Modality I	Haut Katanga	0
2010	Modality I	Haut Katanga	0
2010	Modality I	Haut Katanga	0
2010	Modality I	Haut Katanga	0
2010	Modality I	Haut Katanga	0
2010	Modality I	Haut Katanga	0
2010	Modality I	Haut Katanga	0
2010	Modality I	Haut Katanga	0
2010	Modality I	Haut Katanga	0
2010	Modality I	Haut Katanga	0
2010	Modality I	Haut Katanga	0
2010	Modality I	Haut Katanga	0
2010	Modality I	Haut Katanga	0
2010	Modality I	Haut Katanga	0
2010	Modality I	Haut Katanga	0
2010	Modality I	Haut Katanga	0
2010	Modality I	Haut Katanga	0
2010	Modality I	Haut Katanga	0
2010	Modality I	Haut Katanga	0
2010	Modality I	Haut Katanga	0
2010	Modality I	Haut Katanga	0
2010	Modality I	Haut Katanga	0
2010	Modality I	Haut Katanga	0
2010	Modality I	Haut Katanga	0
2010	Modality I	Haut Katanga	0
2010	Modality I	Haut Katanga	0
2010	Modality I	Haut Katanga	0
2010	Modality I	Haut Katanga	0
2010	Modality I	Haut Katanga	0
2010	Modality I	Haut Katanga	0
2010	Modality I	Haut Katanga	0
2010	Modality I	Haut Katanga	0
2010	Modality I	Haut Katanga	0
2010	Modality I	Haut Katanga	0
2010	Modality I	Haut Katanga	0
2010	Modality I	Haut Katanga	0
2010	Modality I	Haut Katanga	0
2010	Modality I	Haut Katanga	0
2010	Modality I	Haut Katanga	0
2010	Modality I	Haut Katanga	0
2010	Modality I	Haut Katanga	0
2010	Modality I	Haut Katanga	0
2010	Modality I	Haut Katanga	0
2010	Modality I	Haut Katanga	0
2010	Modality I	Haut Katanga	0
2010	Modality I	Haut Katanga	1
2010	Modality I	Haut Katanga	1
2010	Modality I	Haut Katanga	0
2010	Modality I	Haut Katanga	0
2010	Modality I	Haut Katanga	0
2011	Modality I	Haut Katanga	0
2011	Modality I	Haut Katanga	0
2011	Modality I	Haut Katanga	0
2011	Modality I	Haut Katanga	0
2011	Modality I	Haut Katanga	0
2011	Modality I	Haut Katanga	2
2011	Modality I	Haut Katanga	0
2011	Modality I	Haut Katanga	0
2011	Modality I	Haut Katanga	0
2011	Modality I	Haut Katanga	0
2011	Modality I	Haut Katanga	0
2011	Modality I	Haut Katanga	0
2011	Modality I	Haut Katanga	0
2011	Modality I	Haut Katanga	0
2011	Modality I	Haut Katanga	0
2011	Modality I	Haut Katanga	0
2011	Modality I	Haut Katanga	0
2011	Modality I	Haut Katanga	0
2011	Modality I	Haut Katanga	0
2011	Modality I	Haut Katanga	0
2011	Modality I	Haut Katanga	0
2011	Modality I	Haut Katanga	0
2011	Modality I	Haut Katanga	0
2011	Modality I	Haut Katanga	0
2011	Modality I	Haut Katanga	0
2011	Modality I	Haut Katanga	0
2011	Modality I	Haut Katanga	4
2011	Modality I	Haut Katanga	0
2011	Modality I	Haut Katanga	1
2011	Modality I	Haut Katanga	0
2011	Modality I	Haut Katanga	0
2011	Modality I	Haut Katanga	0
2011	Modality I	Haut Katanga	0
2011	Modality I	Haut Katanga	0
2011	Modality I	Haut Katanga	1
2011	Modality I	Haut Katanga	1
2011	Modality I	Haut Katanga	2
2011	Modality I	Haut Katanga	0
2011	Modality I	Haut Katanga	0
2011	Modality I	Haut Katanga	0
2011	Modality I	Haut Katanga	0
2011	Modality I	Haut Katanga	0
2011	Modality I	Haut Katanga	0
2011	Modality I	Haut Katanga	0
2011	Modality I	Haut Katanga	1
2011	Modality I	Haut Katanga	3
2011	Modality I	Haut Katanga	0
2011	Modality I	Haut Katanga	0
2011	Modality I	Haut Katanga	4
2011	Modality I	Haut Katanga	3
2011	Modality I	Haut Katanga	1
2011	Modality I	Haut Katanga	0
2012	Modality I	Haut Katanga	0
2012	Modality I	Haut Katanga	0
2012	Modality I	Haut Katanga	0
2012	Modality I	Haut Katanga	0
2012	Modality I	Haut Katanga	0
2012	Modality I	Haut Katanga	0
2012	Modality I	Haut Katanga	2
2012	Modality I	Haut Katanga	1
2012	Modality I	Haut Katanga	0
2012	Modality I	Haut Katanga	0
2012	Modality I	Haut Katanga	0
2012	Modality I	Haut Katanga	0
2012	Modality I	Haut Katanga	0
2012	Modality I	Haut Katanga	0
2012	Modality I	Haut Katanga	0
2012	Modality I	Haut Katanga	1
2012	Modality I	Haut Katanga	0
2012	Modality I	Haut Katanga	0
2012	Modality I	Haut Katanga	0
2012	Modality I	Haut Katanga	0
2012	Modality I	Haut Katanga	0
2012	Modality I	Haut Katanga	1
2012	Modality I	Haut Katanga	1
2012	Modality I	Haut Katanga	0
2012	Modality I	Haut Katanga	0
2012	Modality I	Haut Katanga	0
2012	Modality I	Haut Katanga	2
2012	Modality I	Haut Katanga	0
2012	Modality I	Haut Katanga	2
2012	Modality I	Haut Katanga	0
2012	Modality I	Haut Katanga	1
2012	Modality I	Haut Katanga	1
2012	Modality I	Haut Katanga	0
2012	Modality I	Haut Katanga	3
2012	Modality I	Haut Katanga	0
2012	Modality I	Haut Katanga	0
2012	Modality I	Haut Katanga	0
2012	Modality I	Haut Katanga	0
2012	Modality I	Haut Katanga	0
2012	Modality I	Haut Katanga	0
2012	Modality I	Haut Katanga	2
2012	Modality I	Haut Katanga	0
2012	Modality I	Haut Katanga	1
2012	Modality I	Haut Katanga	0
2012	Modality I	Haut Katanga	0
2012	Modality I	Haut Katanga	5
2012	Modality I	Haut Katanga	1
2012	Modality I	Haut Katanga	1
2012	Modality I	Haut Katanga	1
2012	Modality I	Haut Katanga	1
2012	Modality I	Haut Katanga	1
2012	Modality I	Haut Katanga	1
2013	Modality I	Haut Katanga	6
2013	Modality I	Haut Katanga	3
2013	Modality I	Haut Katanga	0
2013	Modality I	Haut Katanga	2
2013	Modality I	Haut Katanga	1
2013	Modality I	Haut Katanga	1
2013	Modality I	Haut Katanga	1
2013	Modality I	Haut Katanga	3
2013	Modality I	Haut Katanga	10
2013	Modality I	Haut Katanga	2
2013	Modality I	Haut Katanga	0
2013	Modality I	Haut Katanga	2
2013	Modality I	Haut Katanga	0
2013	Modality I	Haut Katanga	4
2013	Modality I	Haut Katanga	3
2013	Modality I	Haut Katanga	3
2013	Modality I	Haut Katanga	3
2013	Modality I	Haut Katanga	2
2013	Modality I	Haut Katanga	1
2013	Modality I	Haut Katanga	3
2013	Modality I	Haut Katanga	0
2013	Modality I	Haut Katanga	0
2013	Modality I	Haut Katanga	0
2013	Modality I	Haut Katanga	0
2013	Modality I	Haut Katanga	2
2013	Modality I	Haut Katanga	2
2013	Modality I	Haut Katanga	0
2013	Modality I	Haut Katanga	1
2013	Modality I	Haut Katanga	0
2013	Modality I	Haut Katanga	0
2013	Modality I	Haut Katanga	2
2013	Modality I	Haut Katanga	1
2013	Modality I	Haut Katanga	1
2013	Modality I	Haut Katanga	0
2013	Modality I	Haut Katanga	0
2013	Modality I	Haut Katanga	0
2013	Modality I	Haut Katanga	1
2013	Modality I	Haut Katanga	0
2013	Modality I	Haut Katanga	1
2013	Modality I	Haut Katanga	0
2013	Modality I	Haut Katanga	0
2013	Modality I	Haut Katanga	1
2013	Modality I	Haut Katanga	1
2013	Modality I	Haut Katanga	4
2013	Modality I	Haut Katanga	0
2013	Modality I	Haut Katanga	0
2013	Modality I	Haut Katanga	0
2013	Modality I	Haut Katanga	1
2013	Modality I	Haut Katanga	1
2013	Modality I	Haut Katanga	0
2013	Modality I	Haut Katanga	2
2013	Modality I	Haut Katanga	2
2014	Modality II	Haut Katanga	3
2014	Modality II	Haut Katanga	7
2014	Modality II	Haut Katanga	0
2014	Modality II	Haut Katanga	1
2014	Modality II	Haut Katanga	2
2014	Modality II	Haut Katanga	0
2014	Modality II	Haut Katanga	3
2014	Modality II	Haut Katanga	1
2014	Modality II	Haut Katanga	1
2014	Modality II	Haut Katanga	0
2014	Modality II	Haut Katanga	5
2014	Modality II	Haut Katanga	3
2014	Modality II	Haut Katanga	1
2014	Modality II	Haut Katanga	0
2014	Modality II	Haut Katanga	3
2014	Modality II	Haut Katanga	1
2014	Modality II	Haut Katanga	1
2014	Modality II	Haut Katanga	1
2014	Modality II	Haut Katanga	3
2014	Modality II	Haut Katanga	1
2014	Modality II	Haut Katanga	0
2014	Modality II	Haut Katanga	1
2014	Modality II	Haut Katanga	0
2014	Modality II	Haut Katanga	1
2014	Modality II	Haut Katanga	1
2014	Modality II	Haut Katanga	0
2014	Modality II	Haut Katanga	1
2014	Modality II	Haut Katanga	1
2014	Modality II	Haut Katanga	0
2014	Modality II	Haut Katanga	2
2014	Modality II	Haut Katanga	1
2014	Modality II	Haut Katanga	1
2014	Modality II	Haut Katanga	2
2014	Modality II	Haut Katanga	0
2014	Modality II	Haut Katanga	0
2014	Modality II	Haut Katanga	2
2014	Modality II	Haut Katanga	0
2014	Modality II	Haut Katanga	3
2014	Modality II	Haut Katanga	2
2014	Modality II	Haut Katanga	3
2014	Modality II	Haut Katanga	1
2014	Modality II	Haut Katanga	0
2014	Modality II	Haut Katanga	5
2014	Modality II	Haut Katanga	3
2014	Modality II	Haut Katanga	5
2014	Modality II	Haut Katanga	0
2014	Modality II	Haut Katanga	1
2014	Modality II	Haut Katanga	0
2014	Modality II	Haut Katanga	0
2014	Modality II	Haut Katanga	0
2014	Modality II	Haut Katanga	1
2014	Modality II	Haut Katanga	1
2015	Modality II	Haut Katanga	2
2015	Modality II	Haut Katanga	0
2015	Modality II	Haut Katanga	0
2015	Modality II	Haut Katanga	1
2015	Modality II	Haut Katanga	1
2015	Modality II	Haut Katanga	0
2015	Modality II	Haut Katanga	0
2015	Modality II	Haut Katanga	1
2015	Modality II	Haut Katanga	1
2015	Modality II	Haut Katanga	2
2015	Modality II	Haut Katanga	0
2015	Modality II	Haut Katanga	1
2015	Modality II	Haut Katanga	0
2015	Modality II	Haut Katanga	1
2015	Modality II	Haut Katanga	0
2015	Modality II	Haut Katanga	0
2015	Modality II	Haut Katanga	0
2015	Modality II	Haut Katanga	1
2015	Modality II	Haut Katanga	0
2015	Modality II	Haut Katanga	1
2015	Modality II	Haut Katanga	2
2015	Modality II	Haut Katanga	3
2015	Modality II	Haut Katanga	0
2015	Modality II	Haut Katanga	0
2015	Modality II	Haut Katanga	0
2015	Modality II	Haut Katanga	0
2015	Modality II	Haut Katanga	0
2015	Modality II	Haut Katanga	1
2015	Modality II	Haut Katanga	0
2015	Modality II	Haut Katanga	0
2015	Modality II	Haut Katanga	0
2015	Modality II	Haut Katanga	0
2015	Modality II	Haut Katanga	0
2015	Modality II	Haut Katanga	0
2015	Modality II	Haut Katanga	0
2015	Modality II	Haut Katanga	2
2015	Modality II	Haut Katanga	0
2015	Modality II	Haut Katanga	1
2015	Modality II	Haut Katanga	1
2015	Modality II	Haut Katanga	0
2015	Modality II	Haut Katanga	0
2015	Modality II	Haut Katanga	0
2015	Modality II	Haut Katanga	0
2015	Modality II	Haut Katanga	1
2015	Modality II	Haut Katanga	2
2015	Modality II	Haut Katanga	3
2015	Modality II	Haut Katanga	1
2015	Modality II	Haut Katanga	0
2015	Modality II	Haut Katanga	1
2015	Modality II	Haut Katanga	0
2015	Modality II	Haut Katanga	1
2015	Modality II	Haut Katanga	0
2016	Modality II	Haut Katanga	2
2016	Modality II	Haut Katanga	1
2016	Modality II	Haut Katanga	0
2016	Modality II	Haut Katanga	1
2016	Modality II	Haut Katanga	0
2016	Modality II	Haut Katanga	0
2016	Modality II	Haut Katanga	0
2016	Modality II	Haut Katanga	1
2016	Modality II	Haut Katanga	0
2016	Modality II	Haut Katanga	0
2016	Modality II	Haut Katanga	1
2016	Modality II	Haut Katanga	0
2016	Modality II	Haut Katanga	0
2016	Modality II	Haut Katanga	2
2016	Modality II	Haut Katanga	0
2016	Modality II	Haut Katanga	0
2016	Modality II	Haut Katanga	2
2016	Modality II	Haut Katanga	3
2016	Modality II	Haut Katanga	0
2016	Modality II	Haut Katanga	4
2016	Modality II	Haut Katanga	0
2016	Modality II	Haut Katanga	0
2016	Modality II	Haut Katanga	0
2016	Modality II	Haut Katanga	0
2016	Modality II	Haut Katanga	0
2016	Modality II	Haut Katanga	1
2016	Modality II	Haut Katanga	0
2016	Modality II	Haut Katanga	4
2016	Modality II	Haut Katanga	1
2016	Modality II	Haut Katanga	2
2016	Modality II	Haut Katanga	2
2016	Modality II	Haut Katanga	1
2016	Modality II	Haut Katanga	2
2016	Modality II	Haut Katanga	0
2016	Modality II	Haut Katanga	1
2016	Modality II	Haut Katanga	1
2016	Modality II	Haut Katanga	2
2016	Modality II	Haut Katanga	1
2016	Modality II	Haut Katanga	0
2016	Modality II	Haut Katanga	0
2016	Modality II	Haut Katanga	0
2016	Modality II	Haut Katanga	1
2016	Modality II	Haut Katanga	1
2016	Modality II	Haut Katanga	1
2016	Modality II	Haut Katanga	0
2016	Modality II	Haut Katanga	0
2016	Modality II	Haut Katanga	3
2016	Modality II	Haut Katanga	0
2016	Modality II	Haut Katanga	3
2016	Modality II	Haut Katanga	0
2016	Modality II	Haut Katanga	0
2016	Modality II	Haut Katanga	2
2017	Modality I	Haut Katanga	4
2017	Modality I	Haut Katanga	0
2017	Modality I	Haut Katanga	0
2017	Modality I	Haut Katanga	0
2017	Modality I	Haut Katanga	0
2017	Modality I	Haut Katanga	0
2017	Modality I	Haut Katanga	1
2017	Modality I	Haut Katanga	2
2017	Modality I	Haut Katanga	0
2017	Modality I	Haut Katanga	1
2017	Modality I	Haut Katanga	0
2017	Modality I	Haut Katanga	1
2017	Modality I	Haut Katanga	1
2017	Modality I	Haut Katanga	2
2017	Modality I	Haut Katanga	3
2017	Modality I	Haut Katanga	0
2017	Modality I	Haut Katanga	0
2017	Modality I	Haut Katanga	1
2017	Modality I	Haut Katanga	1
2017	Modality I	Haut Katanga	1
2017	Modality I	Haut Katanga	0
2017	Modality I	Haut Katanga	0
2017	Modality I	Haut Katanga	2
2017	Modality I	Haut Katanga	1
2017	Modality I	Haut Katanga	2
2017	Modality I	Haut Katanga	0
2017	Modality I	Haut Katanga	0
2017	Modality I	Haut Katanga	1
2017	Modality I	Haut Katanga	1
2017	Modality I	Haut Katanga	0
2017	Modality I	Haut Katanga	3
2017	Modality I	Haut Katanga	1
2017	Modality I	Haut Katanga	0
2017	Modality I	Haut Katanga	0
2017	Modality I	Haut Katanga	2
2017	Modality I	Haut Katanga	1
2017	Modality I	Haut Katanga	0
2017	Modality I	Haut Katanga	0
2017	Modality I	Haut Katanga	0
2017	Modality I	Haut Katanga	3
2017	Modality I	Haut Katanga	1
2017	Modality I	Haut Katanga	0
2017	Modality I	Haut Katanga	3
2017	Modality I	Haut Katanga	1
2017	Modality I	Haut Katanga	2
2017	Modality I	Haut Katanga	1
2017	Modality I	Haut Katanga	1
2017	Modality I	Haut Katanga	3
2017	Modality I	Haut Katanga	1
2017	Modality I	Haut Katanga	0
2017	Modality I	Haut Katanga	1
2017	Modality I	Haut Katanga	0
2000	Modality I	Haut Lomami	0
2000	Modality I	Haut Lomami	0
2000	Modality I	Haut Lomami	0
2000	Modality I	Haut Lomami	3
2000	Modality I	Haut Lomami	0
2000	Modality I	Haut Lomami	0
2000	Modality I	Haut Lomami	0
2000	Modality I	Haut Lomami	0
2000	Modality I	Haut Lomami	0
2000	Modality I	Haut Lomami	0
2000	Modality I	Haut Lomami	0
2000	Modality I	Haut Lomami	0
2000	Modality I	Haut Lomami	0
2000	Modality I	Haut Lomami	0
2000	Modality I	Haut Lomami	0
2000	Modality I	Haut Lomami	0
2000	Modality I	Haut Lomami	0
2000	Modality I	Haut Lomami	0
2000	Modality I	Haut Lomami	0
2000	Modality I	Haut Lomami	0
2000	Modality I	Haut Lomami	0
2000	Modality I	Haut Lomami	0
2000	Modality I	Haut Lomami	0
2000	Modality I	Haut Lomami	0
2000	Modality I	Haut Lomami	0
2000	Modality I	Haut Lomami	0
2000	Modality I	Haut Lomami	0
2000	Modality I	Haut Lomami	0
2000	Modality I	Haut Lomami	0
2000	Modality I	Haut Lomami	0
2000	Modality I	Haut Lomami	0
2000	Modality I	Haut Lomami	0
2000	Modality I	Haut Lomami	0
2000	Modality I	Haut Lomami	0
2000	Modality I	Haut Lomami	0
2000	Modality I	Haut Lomami	0
2000	Modality I	Haut Lomami	0
2000	Modality I	Haut Lomami	0
2000	Modality I	Haut Lomami	0
2000	Modality I	Haut Lomami	0
2000	Modality I	Haut Lomami	0
2000	Modality I	Haut Lomami	0
2000	Modality I	Haut Lomami	0
2000	Modality I	Haut Lomami	0
2000	Modality I	Haut Lomami	0
2000	Modality I	Haut Lomami	0
2000	Modality I	Haut Lomami	0
2000	Modality I	Haut Lomami	0
2000	Modality I	Haut Lomami	0
2000	Modality I	Haut Lomami	0
2000	Modality I	Haut Lomami	0
2000	Modality I	Haut Lomami	0
2001	Modality I	Haut Lomami	0
2001	Modality I	Haut Lomami	0
2001	Modality I	Haut Lomami	0
2001	Modality I	Haut Lomami	0
2001	Modality I	Haut Lomami	0
2001	Modality I	Haut Lomami	0
2001	Modality I	Haut Lomami	0
2001	Modality I	Haut Lomami	0
2001	Modality I	Haut Lomami	0
2001	Modality I	Haut Lomami	0
2001	Modality I	Haut Lomami	0
2001	Modality I	Haut Lomami	0
2001	Modality I	Haut Lomami	0
2001	Modality I	Haut Lomami	1
2001	Modality I	Haut Lomami	0
2001	Modality I	Haut Lomami	0
2001	Modality I	Haut Lomami	0
2001	Modality I	Haut Lomami	0
2001	Modality I	Haut Lomami	1
2001	Modality I	Haut Lomami	1
2001	Modality I	Haut Lomami	0
2001	Modality I	Haut Lomami	0
2001	Modality I	Haut Lomami	0
2001	Modality I	Haut Lomami	0
2001	Modality I	Haut Lomami	0
2001	Modality I	Haut Lomami	0
2001	Modality I	Haut Lomami	0
2001	Modality I	Haut Lomami	0
2001	Modality I	Haut Lomami	0
2001	Modality I	Haut Lomami	0
2001	Modality I	Haut Lomami	0
2001	Modality I	Haut Lomami	0
2001	Modality I	Haut Lomami	0
2001	Modality I	Haut Lomami	0
2001	Modality I	Haut Lomami	0
2001	Modality I	Haut Lomami	0
2001	Modality I	Haut Lomami	0
2001	Modality I	Haut Lomami	0
2001	Modality I	Haut Lomami	0
2001	Modality I	Haut Lomami	0
2001	Modality I	Haut Lomami	0
2001	Modality I	Haut Lomami	0
2001	Modality I	Haut Lomami	0
2001	Modality I	Haut Lomami	0
2001	Modality I	Haut Lomami	0
2001	Modality I	Haut Lomami	0
2001	Modality I	Haut Lomami	0
2001	Modality I	Haut Lomami	0
2001	Modality I	Haut Lomami	0
2001	Modality I	Haut Lomami	0
2001	Modality I	Haut Lomami	0
2001	Modality I	Haut Lomami	0
2002	Modality III	Haut Lomami	0
2002	Modality III	Haut Lomami	0
2002	Modality III	Haut Lomami	0
2002	Modality III	Haut Lomami	0
2002	Modality III	Haut Lomami	0
2002	Modality III	Haut Lomami	0
2002	Modality III	Haut Lomami	0
2002	Modality III	Haut Lomami	0
2002	Modality III	Haut Lomami	0
2002	Modality III	Haut Lomami	0
2002	Modality III	Haut Lomami	0
2002	Modality III	Haut Lomami	0
2002	Modality III	Haut Lomami	0
2002	Modality III	Haut Lomami	0
2002	Modality III	Haut Lomami	0
2002	Modality III	Haut Lomami	0
2002	Modality III	Haut Lomami	1
2002	Modality III	Haut Lomami	0
2002	Modality III	Haut Lomami	0
2002	Modality III	Haut Lomami	0
2002	Modality III	Haut Lomami	0
2002	Modality III	Haut Lomami	0
2002	Modality III	Haut Lomami	0
2002	Modality III	Haut Lomami	0
2002	Modality III	Haut Lomami	0
2002	Modality III	Haut Lomami	0
2002	Modality III	Haut Lomami	1
2002	Modality III	Haut Lomami	0
2002	Modality III	Haut Lomami	0
2002	Modality III	Haut Lomami	0
2002	Modality III	Haut Lomami	0
2002	Modality III	Haut Lomami	0
2002	Modality III	Haut Lomami	0
2002	Modality III	Haut Lomami	0
2002	Modality III	Haut Lomami	0
2002	Modality III	Haut Lomami	0
2002	Modality III	Haut Lomami	0
2002	Modality III	Haut Lomami	0
2002	Modality III	Haut Lomami	0
2002	Modality III	Haut Lomami	0
2002	Modality III	Haut Lomami	0
2002	Modality III	Haut Lomami	0
2002	Modality III	Haut Lomami	0
2002	Modality III	Haut Lomami	0
2002	Modality III	Haut Lomami	1
2002	Modality III	Haut Lomami	0
2002	Modality III	Haut Lomami	0
2002	Modality III	Haut Lomami	0
2002	Modality III	Haut Lomami	1
2002	Modality III	Haut Lomami	0
2002	Modality III	Haut Lomami	0
2002	Modality III	Haut Lomami	0
2003	Modality III	Haut Lomami	0
2003	Modality III	Haut Lomami	0
2003	Modality III	Haut Lomami	0
2003	Modality III	Haut Lomami	0
2003	Modality III	Haut Lomami	0
2003	Modality III	Haut Lomami	0
2003	Modality III	Haut Lomami	0
2003	Modality III	Haut Lomami	0
2003	Modality III	Haut Lomami	0
2003	Modality III	Haut Lomami	0
2003	Modality III	Haut Lomami	0
2003	Modality III	Haut Lomami	0
2003	Modality III	Haut Lomami	0
2003	Modality III	Haut Lomami	0
2003	Modality III	Haut Lomami	0
2003	Modality III	Haut Lomami	0
2003	Modality III	Haut Lomami	0
2003	Modality III	Haut Lomami	0
2003	Modality III	Haut Lomami	0
2003	Modality III	Haut Lomami	0
2003	Modality III	Haut Lomami	0
2003	Modality III	Haut Lomami	0
2003	Modality III	Haut Lomami	0
2003	Modality III	Haut Lomami	0
2003	Modality III	Haut Lomami	0
2003	Modality III	Haut Lomami	0
2003	Modality III	Haut Lomami	0
2003	Modality III	Haut Lomami	0
2003	Modality III	Haut Lomami	0
2003	Modality III	Haut Lomami	0
2003	Modality III	Haut Lomami	0
2003	Modality III	Haut Lomami	0
2003	Modality III	Haut Lomami	0
2003	Modality III	Haut Lomami	0
2003	Modality III	Haut Lomami	0
2003	Modality III	Haut Lomami	0
2003	Modality III	Haut Lomami	0
2003	Modality III	Haut Lomami	0
2003	Modality III	Haut Lomami	0
2003	Modality III	Haut Lomami	0
2003	Modality III	Haut Lomami	0
2003	Modality III	Haut Lomami	0
2003	Modality III	Haut Lomami	0
2003	Modality III	Haut Lomami	0
2003	Modality III	Haut Lomami	0
2003	Modality III	Haut Lomami	0
2003	Modality III	Haut Lomami	0
2003	Modality III	Haut Lomami	0
2003	Modality III	Haut Lomami	0
2003	Modality III	Haut Lomami	0
2003	Modality III	Haut Lomami	0
2003	Modality III	Haut Lomami	0
2004	Modality I	Haut Lomami	0
2004	Modality I	Haut Lomami	0
2004	Modality I	Haut Lomami	0
2004	Modality I	Haut Lomami	0
2004	Modality I	Haut Lomami	0
2004	Modality I	Haut Lomami	0
2004	Modality I	Haut Lomami	0
2004	Modality I	Haut Lomami	0
2004	Modality I	Haut Lomami	0
2004	Modality I	Haut Lomami	0
2004	Modality I	Haut Lomami	0
2004	Modality I	Haut Lomami	0
2004	Modality I	Haut Lomami	0
2004	Modality I	Haut Lomami	0
2004	Modality I	Haut Lomami	0
2004	Modality I	Haut Lomami	0
2004	Modality I	Haut Lomami	0
2004	Modality I	Haut Lomami	0
2004	Modality I	Haut Lomami	0
2004	Modality I	Haut Lomami	0
2004	Modality I	Haut Lomami	0
2004	Modality I	Haut Lomami	0
2004	Modality I	Haut Lomami	0
2004	Modality I	Haut Lomami	0
2004	Modality I	Haut Lomami	0
2004	Modality I	Haut Lomami	0
2004	Modality I	Haut Lomami	0
2004	Modality I	Haut Lomami	0
2004	Modality I	Haut Lomami	0
2004	Modality I	Haut Lomami	0
2004	Modality I	Haut Lomami	0
2004	Modality I	Haut Lomami	0
2004	Modality I	Haut Lomami	0
2004	Modality I	Haut Lomami	0
2004	Modality I	Haut Lomami	0
2004	Modality I	Haut Lomami	0
2004	Modality I	Haut Lomami	0
2004	Modality I	Haut Lomami	0
2004	Modality I	Haut Lomami	0
2004	Modality I	Haut Lomami	0
2004	Modality I	Haut Lomami	0
2004	Modality I	Haut Lomami	0
2004	Modality I	Haut Lomami	0
2004	Modality I	Haut Lomami	0
2004	Modality I	Haut Lomami	0
2004	Modality I	Haut Lomami	0
2004	Modality I	Haut Lomami	0
2004	Modality I	Haut Lomami	0
2004	Modality I	Haut Lomami	0
2004	Modality I	Haut Lomami	0
2004	Modality I	Haut Lomami	0
2004	Modality I	Haut Lomami	0
2005	Modality I	Haut Lomami	0
2005	Modality I	Haut Lomami	0
2005	Modality I	Haut Lomami	0
2005	Modality I	Haut Lomami	0
2005	Modality I	Haut Lomami	0
2005	Modality I	Haut Lomami	0
2005	Modality I	Haut Lomami	0
2005	Modality I	Haut Lomami	0
2005	Modality I	Haut Lomami	1
2005	Modality I	Haut Lomami	0
2005	Modality I	Haut Lomami	0
2005	Modality I	Haut Lomami	0
2005	Modality I	Haut Lomami	0
2005	Modality I	Haut Lomami	0
2005	Modality I	Haut Lomami	0
2005	Modality I	Haut Lomami	0
2005	Modality I	Haut Lomami	0
2005	Modality I	Haut Lomami	0
2005	Modality I	Haut Lomami	0
2005	Modality I	Haut Lomami	0
2005	Modality I	Haut Lomami	0
2005	Modality I	Haut Lomami	0
2005	Modality I	Haut Lomami	0
2005	Modality I	Haut Lomami	0
2005	Modality I	Haut Lomami	0
2005	Modality I	Haut Lomami	0
2005	Modality I	Haut Lomami	0
2005	Modality I	Haut Lomami	0
2005	Modality I	Haut Lomami	0
2005	Modality I	Haut Lomami	0
2005	Modality I	Haut Lomami	0
2005	Modality I	Haut Lomami	0
2005	Modality I	Haut Lomami	0
2005	Modality I	Haut Lomami	0
2005	Modality I	Haut Lomami	0
2005	Modality I	Haut Lomami	1
2005	Modality I	Haut Lomami	0
2005	Modality I	Haut Lomami	0
2005	Modality I	Haut Lomami	0
2005	Modality I	Haut Lomami	0
2005	Modality I	Haut Lomami	0
2005	Modality I	Haut Lomami	0
2005	Modality I	Haut Lomami	0
2005	Modality I	Haut Lomami	0
2005	Modality I	Haut Lomami	0
2005	Modality I	Haut Lomami	0
2005	Modality I	Haut Lomami	0
2005	Modality I	Haut Lomami	2
2005	Modality I	Haut Lomami	0
2005	Modality I	Haut Lomami	0
2005	Modality I	Haut Lomami	0
2005	Modality I	Haut Lomami	1
2006	Modality I	Haut Lomami	1
2006	Modality I	Haut Lomami	0
2006	Modality I	Haut Lomami	2
2006	Modality I	Haut Lomami	0
2006	Modality I	Haut Lomami	0
2006	Modality I	Haut Lomami	0
2006	Modality I	Haut Lomami	0
2006	Modality I	Haut Lomami	0
2006	Modality I	Haut Lomami	0
2006	Modality I	Haut Lomami	0
2006	Modality I	Haut Lomami	0
2006	Modality I	Haut Lomami	0
2006	Modality I	Haut Lomami	0
2006	Modality I	Haut Lomami	0
2006	Modality I	Haut Lomami	0
2006	Modality I	Haut Lomami	0
2006	Modality I	Haut Lomami	0
2006	Modality I	Haut Lomami	0
2006	Modality I	Haut Lomami	0
2006	Modality I	Haut Lomami	0
2006	Modality I	Haut Lomami	0
2006	Modality I	Haut Lomami	0
2006	Modality I	Haut Lomami	1
2006	Modality I	Haut Lomami	0
2006	Modality I	Haut Lomami	0
2006	Modality I	Haut Lomami	0
2006	Modality I	Haut Lomami	0
2006	Modality I	Haut Lomami	0
2006	Modality I	Haut Lomami	0
2006	Modality I	Haut Lomami	0
2006	Modality I	Haut Lomami	0
2006	Modality I	Haut Lomami	0
2006	Modality I	Haut Lomami	0
2006	Modality I	Haut Lomami	0
2006	Modality I	Haut Lomami	0
2006	Modality I	Haut Lomami	0
2006	Modality I	Haut Lomami	0
2006	Modality I	Haut Lomami	0
2006	Modality I	Haut Lomami	0
2006	Modality I	Haut Lomami	0
2006	Modality I	Haut Lomami	0
2006	Modality I	Haut Lomami	0
2006	Modality I	Haut Lomami	0
2006	Modality I	Haut Lomami	0
2006	Modality I	Haut Lomami	0
2006	Modality I	Haut Lomami	0
2006	Modality I	Haut Lomami	0
2006	Modality I	Haut Lomami	0
2006	Modality I	Haut Lomami	0
2006	Modality I	Haut Lomami	0
2006	Modality I	Haut Lomami	0
2006	Modality I	Haut Lomami	0
2007	Modality I	Haut Lomami	0
2007	Modality I	Haut Lomami	0
2007	Modality I	Haut Lomami	0
2007	Modality I	Haut Lomami	0
2007	Modality I	Haut Lomami	0
2007	Modality I	Haut Lomami	0
2007	Modality I	Haut Lomami	0
2007	Modality I	Haut Lomami	0
2007	Modality I	Haut Lomami	0
2007	Modality I	Haut Lomami	0
2007	Modality I	Haut Lomami	0
2007	Modality I	Haut Lomami	0
2007	Modality I	Haut Lomami	0
2007	Modality I	Haut Lomami	0
2007	Modality I	Haut Lomami	0
2007	Modality I	Haut Lomami	0
2007	Modality I	Haut Lomami	0
2007	Modality I	Haut Lomami	0
2007	Modality I	Haut Lomami	0
2007	Modality I	Haut Lomami	0
2007	Modality I	Haut Lomami	0
2007	Modality I	Haut Lomami	0
2007	Modality I	Haut Lomami	0
2007	Modality I	Haut Lomami	0
2007	Modality I	Haut Lomami	0
2007	Modality I	Haut Lomami	0
2007	Modality I	Haut Lomami	0
2007	Modality I	Haut Lomami	0
2007	Modality I	Haut Lomami	0
2007	Modality I	Haut Lomami	0
2007	Modality I	Haut Lomami	0
2007	Modality I	Haut Lomami	0
2007	Modality I	Haut Lomami	0
2007	Modality I	Haut Lomami	0
2007	Modality I	Haut Lomami	0
2007	Modality I	Haut Lomami	0
2007	Modality I	Haut Lomami	0
2007	Modality I	Haut Lomami	0
2007	Modality I	Haut Lomami	0
2007	Modality I	Haut Lomami	0
2007	Modality I	Haut Lomami	0
2007	Modality I	Haut Lomami	0
2007	Modality I	Haut Lomami	0
2007	Modality I	Haut Lomami	0
2007	Modality I	Haut Lomami	0
2007	Modality I	Haut Lomami	0
2007	Modality I	Haut Lomami	0
2007	Modality I	Haut Lomami	0
2007	Modality I	Haut Lomami	0
2007	Modality I	Haut Lomami	0
2007	Modality I	Haut Lomami	0
2007	Modality I	Haut Lomami	0
2008	Modality II	Haut Lomami	0
2008	Modality II	Haut Lomami	0
2008	Modality II	Haut Lomami	0
2008	Modality II	Haut Lomami	0
2008	Modality II	Haut Lomami	0
2008	Modality II	Haut Lomami	0
2008	Modality II	Haut Lomami	0
2008	Modality II	Haut Lomami	1
2008	Modality II	Haut Lomami	0
2008	Modality II	Haut Lomami	0
2008	Modality II	Haut Lomami	0
2008	Modality II	Haut Lomami	0
2008	Modality II	Haut Lomami	0
2008	Modality II	Haut Lomami	0
2008	Modality II	Haut Lomami	0
2008	Modality II	Haut Lomami	0
2008	Modality II	Haut Lomami	0
2008	Modality II	Haut Lomami	0
2008	Modality II	Haut Lomami	0
2008	Modality II	Haut Lomami	0
2008	Modality II	Haut Lomami	0
2008	Modality II	Haut Lomami	0
2008	Modality II	Haut Lomami	0
2008	Modality II	Haut Lomami	0
2008	Modality II	Haut Lomami	0
2008	Modality II	Haut Lomami	0
2008	Modality II	Haut Lomami	0
2008	Modality II	Haut Lomami	0
2008	Modality II	Haut Lomami	0
2008	Modality II	Haut Lomami	0
2008	Modality II	Haut Lomami	0
2008	Modality II	Haut Lomami	0
2008	Modality II	Haut Lomami	0
2008	Modality II	Haut Lomami	0
2008	Modality II	Haut Lomami	0
2008	Modality II	Haut Lomami	0
2008	Modality II	Haut Lomami	0
2008	Modality II	Haut Lomami	0
2008	Modality II	Haut Lomami	0
2008	Modality II	Haut Lomami	0
2008	Modality II	Haut Lomami	0
2008	Modality II	Haut Lomami	0
2008	Modality II	Haut Lomami	0
2008	Modality II	Haut Lomami	0
2008	Modality II	Haut Lomami	0
2008	Modality II	Haut Lomami	0
2008	Modality II	Haut Lomami	0
2008	Modality II	Haut Lomami	0
2008	Modality II	Haut Lomami	0
2008	Modality II	Haut Lomami	0
2008	Modality II	Haut Lomami	0
2008	Modality II	Haut Lomami	0
2009	Modality II	Haut Lomami	0
2009	Modality II	Haut Lomami	0
2009	Modality II	Haut Lomami	0
2009	Modality II	Haut Lomami	0
2009	Modality II	Haut Lomami	0
2009	Modality II	Haut Lomami	0
2009	Modality II	Haut Lomami	0
2009	Modality II	Haut Lomami	0
2009	Modality II	Haut Lomami	0
2009	Modality II	Haut Lomami	0
2009	Modality II	Haut Lomami	0
2009	Modality II	Haut Lomami	0
2009	Modality II	Haut Lomami	0
2009	Modality II	Haut Lomami	0
2009	Modality II	Haut Lomami	0
2009	Modality II	Haut Lomami	0
2009	Modality II	Haut Lomami	0
2009	Modality II	Haut Lomami	0
2009	Modality II	Haut Lomami	0
2009	Modality II	Haut Lomami	0
2009	Modality II	Haut Lomami	0
2009	Modality II	Haut Lomami	0
2009	Modality II	Haut Lomami	0
2009	Modality II	Haut Lomami	0
2009	Modality II	Haut Lomami	0
2009	Modality II	Haut Lomami	0
2009	Modality II	Haut Lomami	0
2009	Modality II	Haut Lomami	0
2009	Modality II	Haut Lomami	0
2009	Modality II	Haut Lomami	0
2009	Modality II	Haut Lomami	0
2009	Modality II	Haut Lomami	0
2009	Modality II	Haut Lomami	0
2009	Modality II	Haut Lomami	0
2009	Modality II	Haut Lomami	0
2009	Modality II	Haut Lomami	0
2009	Modality II	Haut Lomami	0
2009	Modality II	Haut Lomami	0
2009	Modality II	Haut Lomami	0
2009	Modality II	Haut Lomami	0
2009	Modality II	Haut Lomami	0
2009	Modality II	Haut Lomami	0
2009	Modality II	Haut Lomami	0
2009	Modality II	Haut Lomami	1
2009	Modality II	Haut Lomami	0
2009	Modality II	Haut Lomami	0
2009	Modality II	Haut Lomami	0
2009	Modality II	Haut Lomami	0
2009	Modality II	Haut Lomami	0
2009	Modality II	Haut Lomami	0
2009	Modality II	Haut Lomami	0
2009	Modality II	Haut Lomami	0
2010	Modality I	Haut Lomami	0
2010	Modality I	Haut Lomami	0
2010	Modality I	Haut Lomami	0
2010	Modality I	Haut Lomami	0
2010	Modality I	Haut Lomami	0
2010	Modality I	Haut Lomami	0
2010	Modality I	Haut Lomami	0
2010	Modality I	Haut Lomami	0
2010	Modality I	Haut Lomami	0
2010	Modality I	Haut Lomami	0
2010	Modality I	Haut Lomami	0
2010	Modality I	Haut Lomami	0
2010	Modality I	Haut Lomami	0
2010	Modality I	Haut Lomami	0
2010	Modality I	Haut Lomami	0
2010	Modality I	Haut Lomami	0
2010	Modality I	Haut Lomami	0
2010	Modality I	Haut Lomami	0
2010	Modality I	Haut Lomami	0
2010	Modality I	Haut Lomami	0
2010	Modality I	Haut Lomami	0
2010	Modality I	Haut Lomami	0
2010	Modality I	Haut Lomami	0
2010	Modality I	Haut Lomami	0
2010	Modality I	Haut Lomami	0
2010	Modality I	Haut Lomami	0
2010	Modality I	Haut Lomami	0
2010	Modality I	Haut Lomami	0
2010	Modality I	Haut Lomami	0
2010	Modality I	Haut Lomami	0
2010	Modality I	Haut Lomami	0
2010	Modality I	Haut Lomami	0
2010	Modality I	Haut Lomami	0
2010	Modality I	Haut Lomami	0
2010	Modality I	Haut Lomami	0
2010	Modality I	Haut Lomami	0
2010	Modality I	Haut Lomami	0
2010	Modality I	Haut Lomami	0
2010	Modality I	Haut Lomami	0
2010	Modality I	Haut Lomami	0
2010	Modality I	Haut Lomami	0
2010	Modality I	Haut Lomami	0
2010	Modality I	Haut Lomami	0
2010	Modality I	Haut Lomami	0
2010	Modality I	Haut Lomami	0
2010	Modality I	Haut Lomami	0
2010	Modality I	Haut Lomami	0
2010	Modality I	Haut Lomami	0
2010	Modality I	Haut Lomami	0
2010	Modality I	Haut Lomami	0
2010	Modality I	Haut Lomami	0
2010	Modality I	Haut Lomami	0
2011	Modality II	Haut Lomami	0
2011	Modality II	Haut Lomami	0
2011	Modality II	Haut Lomami	0
2011	Modality II	Haut Lomami	0
2011	Modality II	Haut Lomami	0
2011	Modality II	Haut Lomami	0
2011	Modality II	Haut Lomami	0
2011	Modality II	Haut Lomami	0
2011	Modality II	Haut Lomami	0
2011	Modality II	Haut Lomami	0
2011	Modality II	Haut Lomami	0
2011	Modality II	Haut Lomami	0
2011	Modality II	Haut Lomami	0
2011	Modality II	Haut Lomami	0
2011	Modality II	Haut Lomami	0
2011	Modality II	Haut Lomami	0
2011	Modality II	Haut Lomami	0
2011	Modality II	Haut Lomami	0
2011	Modality II	Haut Lomami	0
2011	Modality II	Haut Lomami	0
2011	Modality II	Haut Lomami	0
2011	Modality II	Haut Lomami	0
2011	Modality II	Haut Lomami	0
2011	Modality II	Haut Lomami	0
2011	Modality II	Haut Lomami	0
2011	Modality II	Haut Lomami	0
2011	Modality II	Haut Lomami	0
2011	Modality II	Haut Lomami	0
2011	Modality II	Haut Lomami	0
2011	Modality II	Haut Lomami	0
2011	Modality II	Haut Lomami	0
2011	Modality II	Haut Lomami	0
2011	Modality II	Haut Lomami	0
2011	Modality II	Haut Lomami	0
2011	Modality II	Haut Lomami	0
2011	Modality II	Haut Lomami	0
2011	Modality II	Haut Lomami	0
2011	Modality II	Haut Lomami	0
2011	Modality II	Haut Lomami	0
2011	Modality II	Haut Lomami	0
2011	Modality II	Haut Lomami	0
2011	Modality II	Haut Lomami	0
2011	Modality II	Haut Lomami	0
2011	Modality II	Haut Lomami	0
2011	Modality II	Haut Lomami	0
2011	Modality II	Haut Lomami	0
2011	Modality II	Haut Lomami	0
2011	Modality II	Haut Lomami	2
2011	Modality II	Haut Lomami	0
2011	Modality II	Haut Lomami	0
2011	Modality II	Haut Lomami	2
2011	Modality II	Haut Lomami	1
2012	Modality I	Haut Lomami	0
2012	Modality I	Haut Lomami	0
2012	Modality I	Haut Lomami	0
2012	Modality I	Haut Lomami	0
2012	Modality I	Haut Lomami	0
2012	Modality I	Haut Lomami	0
2012	Modality I	Haut Lomami	0
2012	Modality I	Haut Lomami	0
2012	Modality I	Haut Lomami	0
2012	Modality I	Haut Lomami	0
2012	Modality I	Haut Lomami	0
2012	Modality I	Haut Lomami	0
2012	Modality I	Haut Lomami	0
2012	Modality I	Haut Lomami	0
2012	Modality I	Haut Lomami	0
2012	Modality I	Haut Lomami	0
2012	Modality I	Haut Lomami	1
2012	Modality I	Haut Lomami	0
2012	Modality I	Haut Lomami	0
2012	Modality I	Haut Lomami	0
2012	Modality I	Haut Lomami	0
2012	Modality I	Haut Lomami	0
2012	Modality I	Haut Lomami	0
2012	Modality I	Haut Lomami	0
2012	Modality I	Haut Lomami	0
2012	Modality I	Haut Lomami	0
2012	Modality I	Haut Lomami	0
2012	Modality I	Haut Lomami	0
2012	Modality I	Haut Lomami	0
2012	Modality I	Haut Lomami	0
2012	Modality I	Haut Lomami	0
2012	Modality I	Haut Lomami	0
2012	Modality I	Haut Lomami	0
2012	Modality I	Haut Lomami	0
2012	Modality I	Haut Lomami	0
2012	Modality I	Haut Lomami	0
2012	Modality I	Haut Lomami	0
2012	Modality I	Haut Lomami	0
2012	Modality I	Haut Lomami	0
2012	Modality I	Haut Lomami	0
2012	Modality I	Haut Lomami	0
2012	Modality I	Haut Lomami	0
2012	Modality I	Haut Lomami	0
2012	Modality I	Haut Lomami	0
2012	Modality I	Haut Lomami	0
2012	Modality I	Haut Lomami	1
2012	Modality I	Haut Lomami	0
2012	Modality I	Haut Lomami	0
2012	Modality I	Haut Lomami	0
2012	Modality I	Haut Lomami	0
2012	Modality I	Haut Lomami	0
2012	Modality I	Haut Lomami	0
2013	Modality I	Haut Lomami	0
2013	Modality I	Haut Lomami	0
2013	Modality I	Haut Lomami	0
2013	Modality I	Haut Lomami	0
2013	Modality I	Haut Lomami	2
2013	Modality I	Haut Lomami	0
2013	Modality I	Haut Lomami	0
2013	Modality I	Haut Lomami	0
2013	Modality I	Haut Lomami	1
2013	Modality I	Haut Lomami	0
2013	Modality I	Haut Lomami	1
2013	Modality I	Haut Lomami	0
2013	Modality I	Haut Lomami	1
2013	Modality I	Haut Lomami	0
2013	Modality I	Haut Lomami	0
2013	Modality I	Haut Lomami	0
2013	Modality I	Haut Lomami	0
2013	Modality I	Haut Lomami	0
2013	Modality I	Haut Lomami	0
2013	Modality I	Haut Lomami	0
2013	Modality I	Haut Lomami	0
2013	Modality I	Haut Lomami	1
2013	Modality I	Haut Lomami	0
2013	Modality I	Haut Lomami	0
2013	Modality I	Haut Lomami	1
2013	Modality I	Haut Lomami	0
2013	Modality I	Haut Lomami	0
2013	Modality I	Haut Lomami	0
2013	Modality I	Haut Lomami	0
2013	Modality I	Haut Lomami	0
2013	Modality I	Haut Lomami	1
2013	Modality I	Haut Lomami	0
2013	Modality I	Haut Lomami	0
2013	Modality I	Haut Lomami	0
2013	Modality I	Haut Lomami	0
2013	Modality I	Haut Lomami	1
2013	Modality I	Haut Lomami	0
2013	Modality I	Haut Lomami	0
2013	Modality I	Haut Lomami	0
2013	Modality I	Haut Lomami	0
2013	Modality I	Haut Lomami	1
2013	Modality I	Haut Lomami	0
2013	Modality I	Haut Lomami	0
2013	Modality I	Haut Lomami	0
2013	Modality I	Haut Lomami	0
2013	Modality I	Haut Lomami	0
2013	Modality I	Haut Lomami	1
2013	Modality I	Haut Lomami	0
2013	Modality I	Haut Lomami	0
2013	Modality I	Haut Lomami	1
2013	Modality I	Haut Lomami	0
2013	Modality I	Haut Lomami	0
2014	Modality II	Haut Lomami	0
2014	Modality II	Haut Lomami	0
2014	Modality II	Haut Lomami	0
2014	Modality II	Haut Lomami	0
2014	Modality II	Haut Lomami	0
2014	Modality II	Haut Lomami	0
2014	Modality II	Haut Lomami	0
2014	Modality II	Haut Lomami	0
2014	Modality II	Haut Lomami	0
2014	Modality II	Haut Lomami	1
2014	Modality II	Haut Lomami	1
2014	Modality II	Haut Lomami	0
2014	Modality II	Haut Lomami	0
2014	Modality II	Haut Lomami	0
2014	Modality II	Haut Lomami	1
2014	Modality II	Haut Lomami	0
2014	Modality II	Haut Lomami	0
2014	Modality II	Haut Lomami	0
2014	Modality II	Haut Lomami	0
2014	Modality II	Haut Lomami	0
2014	Modality II	Haut Lomami	0
2014	Modality II	Haut Lomami	0
2014	Modality II	Haut Lomami	0
2014	Modality II	Haut Lomami	0
2014	Modality II	Haut Lomami	0
2014	Modality II	Haut Lomami	0
2014	Modality II	Haut Lomami	0
2014	Modality II	Haut Lomami	0
2014	Modality II	Haut Lomami	2
2014	Modality II	Haut Lomami	1
2014	Modality II	Haut Lomami	0
2014	Modality II	Haut Lomami	2
2014	Modality II	Haut Lomami	0
2014	Modality II	Haut Lomami	0
2014	Modality II	Haut Lomami	0
2014	Modality II	Haut Lomami	0
2014	Modality II	Haut Lomami	1
2014	Modality II	Haut Lomami	2
2014	Modality II	Haut Lomami	1
2014	Modality II	Haut Lomami	0
2014	Modality II	Haut Lomami	0
2014	Modality II	Haut Lomami	0
2014	Modality II	Haut Lomami	0
2014	Modality II	Haut Lomami	1
2014	Modality II	Haut Lomami	0
2014	Modality II	Haut Lomami	0
2014	Modality II	Haut Lomami	0
2014	Modality II	Haut Lomami	0
2014	Modality II	Haut Lomami	1
2014	Modality II	Haut Lomami	0
2014	Modality II	Haut Lomami	0
2014	Modality II	Haut Lomami	0
2015	Modality I	Haut Lomami	0
2015	Modality I	Haut Lomami	0
2015	Modality I	Haut Lomami	0
2015	Modality I	Haut Lomami	0
2015	Modality I	Haut Lomami	0
2015	Modality I	Haut Lomami	0
2015	Modality I	Haut Lomami	0
2015	Modality I	Haut Lomami	0
2015	Modality I	Haut Lomami	0
2015	Modality I	Haut Lomami	0
2015	Modality I	Haut Lomami	0
2015	Modality I	Haut Lomami	2
2015	Modality I	Haut Lomami	0
2015	Modality I	Haut Lomami	1
2015	Modality I	Haut Lomami	0
2015	Modality I	Haut Lomami	0
2015	Modality I	Haut Lomami	0
2015	Modality I	Haut Lomami	0
2015	Modality I	Haut Lomami	0
2015	Modality I	Haut Lomami	0
2015	Modality I	Haut Lomami	0
2015	Modality I	Haut Lomami	0
2015	Modality I	Haut Lomami	0
2015	Modality I	Haut Lomami	0
2015	Modality I	Haut Lomami	0
2015	Modality I	Haut Lomami	0
2015	Modality I	Haut Lomami	0
2015	Modality I	Haut Lomami	0
2015	Modality I	Haut Lomami	1
2015	Modality I	Haut Lomami	1
2015	Modality I	Haut Lomami	0
2015	Modality I	Haut Lomami	0
2015	Modality I	Haut Lomami	0
2015	Modality I	Haut Lomami	0
2015	Modality I	Haut Lomami	0
2015	Modality I	Haut Lomami	0
2015	Modality I	Haut Lomami	0
2015	Modality I	Haut Lomami	0
2015	Modality I	Haut Lomami	0
2015	Modality I	Haut Lomami	0
2015	Modality I	Haut Lomami	0
2015	Modality I	Haut Lomami	0
2015	Modality I	Haut Lomami	0
2015	Modality I	Haut Lomami	1
2015	Modality I	Haut Lomami	3
2015	Modality I	Haut Lomami	0
2015	Modality I	Haut Lomami	0
2015	Modality I	Haut Lomami	0
2015	Modality I	Haut Lomami	0
2015	Modality I	Haut Lomami	0
2015	Modality I	Haut Lomami	0
2015	Modality I	Haut Lomami	0
2016	Modality II	Haut Lomami	0
2016	Modality II	Haut Lomami	0
2016	Modality II	Haut Lomami	0
2016	Modality II	Haut Lomami	0
2016	Modality II	Haut Lomami	0
2016	Modality II	Haut Lomami	0
2016	Modality II	Haut Lomami	0
2016	Modality II	Haut Lomami	0
2016	Modality II	Haut Lomami	0
2016	Modality II	Haut Lomami	0
2016	Modality II	Haut Lomami	0
2016	Modality II	Haut Lomami	0
2016	Modality II	Haut Lomami	0
2016	Modality II	Haut Lomami	0
2016	Modality II	Haut Lomami	0
2016	Modality II	Haut Lomami	0
2016	Modality II	Haut Lomami	0
2016	Modality II	Haut Lomami	0
2016	Modality II	Haut Lomami	0
2016	Modality II	Haut Lomami	0
2016	Modality II	Haut Lomami	0
2016	Modality II	Haut Lomami	0
2016	Modality II	Haut Lomami	0
2016	Modality II	Haut Lomami	0
2016	Modality II	Haut Lomami	1
2016	Modality II	Haut Lomami	1
2016	Modality II	Haut Lomami	0
2016	Modality II	Haut Lomami	0
2016	Modality II	Haut Lomami	0
2016	Modality II	Haut Lomami	0
2016	Modality II	Haut Lomami	0
2016	Modality II	Haut Lomami	0
2016	Modality II	Haut Lomami	0
2016	Modality II	Haut Lomami	0
2016	Modality II	Haut Lomami	1
2016	Modality II	Haut Lomami	0
2016	Modality II	Haut Lomami	0
2016	Modality II	Haut Lomami	0
2016	Modality II	Haut Lomami	0
2016	Modality II	Haut Lomami	2
2016	Modality II	Haut Lomami	0
2016	Modality II	Haut Lomami	0
2016	Modality II	Haut Lomami	1
2016	Modality II	Haut Lomami	0
2016	Modality II	Haut Lomami	0
2016	Modality II	Haut Lomami	1
2016	Modality II	Haut Lomami	0
2016	Modality II	Haut Lomami	0
2016	Modality II	Haut Lomami	0
2016	Modality II	Haut Lomami	0
2016	Modality II	Haut Lomami	0
2016	Modality II	Haut Lomami	0
2017	Modality III	Haut Lomami	0
2017	Modality III	Haut Lomami	0
2017	Modality III	Haut Lomami	0
2017	Modality III	Haut Lomami	0
2017	Modality III	Haut Lomami	0
2017	Modality III	Haut Lomami	0
2017	Modality III	Haut Lomami	0
2017	Modality III	Haut Lomami	0
2017	Modality III	Haut Lomami	0
2017	Modality III	Haut Lomami	0
2017	Modality III	Haut Lomami	1
2017	Modality III	Haut Lomami	1
2017	Modality III	Haut Lomami	0
2017	Modality III	Haut Lomami	0
2017	Modality III	Haut Lomami	0
2017	Modality III	Haut Lomami	1
2017	Modality III	Haut Lomami	0
2017	Modality III	Haut Lomami	0
2017	Modality III	Haut Lomami	0
2017	Modality III	Haut Lomami	0
2017	Modality III	Haut Lomami	2
2017	Modality III	Haut Lomami	0
2017	Modality III	Haut Lomami	0
2017	Modality III	Haut Lomami	0
2017	Modality III	Haut Lomami	0
2017	Modality III	Haut Lomami	0
2017	Modality III	Haut Lomami	0
2017	Modality III	Haut Lomami	0
2017	Modality III	Haut Lomami	0
2017	Modality III	Haut Lomami	0
2017	Modality III	Haut Lomami	0
2017	Modality III	Haut Lomami	0
2017	Modality III	Haut Lomami	0
2017	Modality III	Haut Lomami	0
2017	Modality III	Haut Lomami	0
2017	Modality III	Haut Lomami	0
2017	Modality III	Haut Lomami	0
2017	Modality III	Haut Lomami	0
2017	Modality III	Haut Lomami	0
2017	Modality III	Haut Lomami	0
2017	Modality III	Haut Lomami	0
2017	Modality III	Haut Lomami	0
2017	Modality III	Haut Lomami	0
2017	Modality III	Haut Lomami	0
2017	Modality III	Haut Lomami	0
2017	Modality III	Haut Lomami	0
2017	Modality III	Haut Lomami	0
2017	Modality III	Haut Lomami	0
2017	Modality III	Haut Lomami	0
2017	Modality III	Haut Lomami	0
2017	Modality III	Haut Lomami	1
2017	Modality III	Haut Lomami	0
2000	Modality II	Ituri	0
2000	Modality II	Ituri	12
2000	Modality II	Ituri	21
2000	Modality II	Ituri	12
2000	Modality II	Ituri	0
2000	Modality II	Ituri	0
2000	Modality II	Ituri	0
2000	Modality II	Ituri	0
2000	Modality II	Ituri	0
2000	Modality II	Ituri	0
2000	Modality II	Ituri	0
2000	Modality II	Ituri	1
2000	Modality II	Ituri	0
2000	Modality II	Ituri	1
2000	Modality II	Ituri	0
2000	Modality II	Ituri	0
2000	Modality II	Ituri	0
2000	Modality II	Ituri	0
2000	Modality II	Ituri	0
2000	Modality II	Ituri	0
2000	Modality II	Ituri	0
2000	Modality II	Ituri	0
2000	Modality II	Ituri	0
2000	Modality II	Ituri	0
2000	Modality II	Ituri	2
2000	Modality II	Ituri	0
2000	Modality II	Ituri	0
2000	Modality II	Ituri	0
2000	Modality II	Ituri	0
2000	Modality II	Ituri	0
2000	Modality II	Ituri	0
2000	Modality II	Ituri	0
2000	Modality II	Ituri	0
2000	Modality II	Ituri	0
2000	Modality II	Ituri	1
2000	Modality II	Ituri	0
2000	Modality II	Ituri	0
2000	Modality II	Ituri	0
2000	Modality II	Ituri	0
2000	Modality II	Ituri	0
2000	Modality II	Ituri	0
2000	Modality II	Ituri	0
2000	Modality II	Ituri	0
2000	Modality II	Ituri	0
2000	Modality II	Ituri	0
2000	Modality II	Ituri	1
2000	Modality II	Ituri	0
2000	Modality II	Ituri	0
2000	Modality II	Ituri	0
2000	Modality II	Ituri	0
2000	Modality II	Ituri	0
2000	Modality II	Ituri	0
2001	Modality II	Ituri	2
2001	Modality II	Ituri	13
2001	Modality II	Ituri	4
2001	Modality II	Ituri	2
2001	Modality II	Ituri	0
2001	Modality II	Ituri	0
2001	Modality II	Ituri	2
2001	Modality II	Ituri	0
2001	Modality II	Ituri	0
2001	Modality II	Ituri	0
2001	Modality II	Ituri	0
2001	Modality II	Ituri	0
2001	Modality II	Ituri	0
2001	Modality II	Ituri	0
2001	Modality II	Ituri	0
2001	Modality II	Ituri	0
2001	Modality II	Ituri	4
2001	Modality II	Ituri	2
2001	Modality II	Ituri	0
2001	Modality II	Ituri	0
2001	Modality II	Ituri	0
2001	Modality II	Ituri	2
2001	Modality II	Ituri	0
2001	Modality II	Ituri	1
2001	Modality II	Ituri	7
2001	Modality II	Ituri	6
2001	Modality II	Ituri	0
2001	Modality II	Ituri	0
2001	Modality II	Ituri	0
2001	Modality II	Ituri	0
2001	Modality II	Ituri	0
2001	Modality II	Ituri	0
2001	Modality II	Ituri	0
2001	Modality II	Ituri	0
2001	Modality II	Ituri	0
2001	Modality II	Ituri	0
2001	Modality II	Ituri	0
2001	Modality II	Ituri	0
2001	Modality II	Ituri	0
2001	Modality II	Ituri	0
2001	Modality II	Ituri	0
2001	Modality II	Ituri	0
2001	Modality II	Ituri	0
2001	Modality II	Ituri	0
2001	Modality II	Ituri	0
2001	Modality II	Ituri	0
2001	Modality II	Ituri	3
2001	Modality II	Ituri	3
2001	Modality II	Ituri	0
2001	Modality II	Ituri	0
2001	Modality II	Ituri	0
2001	Modality II	Ituri	0
2002	Modality II	Ituri	13
2002	Modality II	Ituri	4
2002	Modality II	Ituri	0
2002	Modality II	Ituri	0
2002	Modality II	Ituri	0
2002	Modality II	Ituri	1
2002	Modality II	Ituri	3
2002	Modality II	Ituri	0
2002	Modality II	Ituri	0
2002	Modality II	Ituri	2
2002	Modality II	Ituri	0
2002	Modality II	Ituri	0
2002	Modality II	Ituri	0
2002	Modality II	Ituri	0
2002	Modality II	Ituri	0
2002	Modality II	Ituri	1
2002	Modality II	Ituri	0
2002	Modality II	Ituri	0
2002	Modality II	Ituri	1
2002	Modality II	Ituri	0
2002	Modality II	Ituri	0
2002	Modality II	Ituri	0
2002	Modality II	Ituri	4
[truncated: 3,617 more rows]
